# Supplementary material for: Common but Nonpersistent Acquisitions of Plant Viruses by Plant-Associated Fungi
Source: Viruses. 2022 Oct 17;14(10):2279. doi: 10.3390/v14102279 (PMC9611831; doi:10.3390/v14102279)
Supplement: Supplementary file 1 [file viruses-14-02279-s001.zip]

Archive with 11 entries (10 files):
- viruses-1937532-supplementary/
- viruses-1937532-supplementary/Supplementary Figure S1.pdf
- viruses-1937532-supplementary/Supplementary Figure S2.pdf
- viruses-1937532-supplementary/Supplementary Figure S3.pdf
- viruses-1937532-supplementary/Supplementary File S1.xlsx
- viruses-1937532-supplementary/Supplementary File S2.xlsx
- viruses-1937532-supplementary/Supplementary File S3.pdf
- viruses-1937532-supplementary/Supplementary File S4.xlsx
- viruses-1937532-supplementary/Supplementary File S5.xlsx
- viruses-1937532-supplementary/Supplementary File S6.xlsx
- viruses-1937532-supplementary/Supplementary Table S1.pdf
