# Supplementary material for: Common but Nonpersistent Acquisitions of Plant Viruses by Plant-Associated Fungi
Source: Viruses. 2022 Oct 17;14(10):2279. doi: 10.3390/v14102279 (PMC9611831; doi:10.3390/v14102279)
Supplement: Supplementary file 1 [file viruses-14-02279-s001.zip › viruses-1937532-supplementary/Supplementary File S1.xlsx]

## Sheet: BLASTx
Gene	Length	Reads	viruses	NCBI ID	E-value	pident	Anotation	variants
TRINITY_DN122318_c150_g1_i1	3363	5854518	bromo_CMV RNA1	APG77612.1	0	99.295	APG77612.1 protein 1a [Cucumber mosaic virus RNA1]
TRINITY_DN132448_c43_g1_i1	2525	290936	bromo_CMV RNA1	ACD39406.1	0	99.501	ACD39406.1 1a protein [Cucumber mosaic virus]	0.761
TRINITY_DN132425_c4_g1_i5	1264	11	bromo_CMV RNA1	BBG58103.1	6.84e-11	71.698	BBG58103.1 1a protein, partial [Cucumber mosaic virus]
TRINITY_DN132425_c4_g1_i7	1191	14	bromo_CMV RNA1	BBG58103.1	5.68e-11	71.698	BBG58103.1 1a protein, partial [Cucumber mosaic virus]
TRINITY_DN132448_c43_g1_i2	873	53114	bromo_CMV RNA1	ACD39406.1	0	100	ACD39406.1 1a protein [Cucumber mosaic virus]
TRINITY_DN54519_c20_g3_i1	359	5816	bromo_CMV RNA1	ABX90032.1	4.96e-33	68.889	ABX90032.1 RNA-dependent RNA polymerase, partial [Cucumber mosaic virus]
TRINITY_DN122318_c16_g1_i1	333	41151	bromo_CMV RNA1	ABN03945.1	5.38e-79	100	ABN03945.1 1a protein [Cucumber mosaic virus]
TRINITY_DN122318_c228_g1_i1	229	19635	bromo_CMV RNA1	BBG58103.1	1.68e-36	100	BBG58103.1 1a protein, partial [Cucumber mosaic virus]
TRINITY_DN134282_c220_g1_i1	214	52665	bromo_CMV RNA1	NP_049323.1	3.6e-41	100	NP_049323.1 replicase [Cucumber mosaic virus]
TRINITY_DN131366_c152_g1_i1	203	11568	bromo_CMV RNA1	ATW76032.1	2.41e-21	95.161	ATW76032.1 1a protein [Cucumber mosaic virus]
TRINITY_DN111361_c93_g1_i1	2866	1863038	bromo_CMV RNA2	AAG33859.1	0	99.41	AAG33859.1 putative RNA-directed RNA polymerase [Cucumber mosaic virus]
TRINITY_DN114102_c44_g1_i1	1788	418652	bromo_CMV RNA2	ACD39407.1	0	99.832	ACD39407.1 2a protein [Cucumber mosaic virus]	0.746
TRINITY_DN47632_c0_g1_i1	602	120706	bromo_CMV RNA2	ACD39407.1	1.64e-137	98.5	ACD39407.1 2a protein [Cucumber mosaic virus]
TRINITY_DN154039_c10_g1_i1	403	37221	bromo_CMV RNA2	ANS14324.1	5.14e-46	98.864	ANS14324.1 2b protein [Cucumber mosaic virus]
TRINITY_DN54519_c20_g1_i1	358	10993	bromo_CMV RNA2	ACD39407.1	6.85e-45	98.98	ACD39407.1 2a protein [Cucumber mosaic virus]
TRINITY_DN54519_c20_g2_i1	358	12238	bromo_CMV RNA2	ACD39407.1	6.85e-45	98.98	ACD39407.1 2a protein [Cucumber mosaic virus]
TRINITY_DN54519_c20_g4_i1	358	22483	bromo_CMV RNA2	ACD39407.1	6.03e-44	97.959	ACD39407.1 2a protein [Cucumber mosaic virus]
TRINITY_DN54519_c6_g3_i1	252	7149	bromo_CMV RNA2	AXL94180.1	2.38e-13	84.211	AXL94180.1 hypothetical protein [Cucumber mosaic virus]
TRINITY_DN12270_c0_g1_i1	251	3531	bromo_CMV RNA2	AXL94184.1	1.45e-11	100	AXL94184.1 replicase [Cucumber mosaic virus]
TRINITY_DN107364_c1_g3_i1	232	1440	bromo_CMV RNA2	APG77778.1	3.18e-17	86.441	APG77778.1 RNA-dependent RNA polymerase [Cucumber mosaic virus]
TRINITY_DN107364_c1_g4_i1	232	1416	bromo_CMV RNA2	APG77778.1	3.18e-17	86.441	APG77778.1 RNA-dependent RNA polymerase [Cucumber mosaic virus]
TRINITY_DN107364_c1_g2_i1	232	2001	bromo_CMV RNA2	APG77778.1	2.32e-15	87.5	APG77778.1 RNA-dependent RNA polymerase [Cucumber mosaic virus]
TRINITY_DN59754_c0_g1_i1	222	1295	bromo_CMV RNA2	ACD39407.1	1.37e-20	89.041	ACD39407.1 2a protein [Cucumber mosaic virus]
TRINITY_DN95200_c0_g1_i1	213	7153	bromo_CMV RNA2	AQS99527.1	3.34e-13	97.778	AQS99527.1 2a protein [Cucumber mosaic virus]
TRINITY_DN124624_c138_g1_i1	1367	741776	bromo_CMV RNA3	ACB56606.1	0	99.642	ACB56606.1 movement protein [Cucumber mosaic virus]
TRINITY_DN124624_c138_g1_i2	1404	346377	bromo_CMV RNA3	BBD20562.1	0	91.756	BBD20562.1 movement protein [Cucumber mosaic virus]	0.9
TRINITY_DN124624_c33_g1_i1	797	158621	bromo_CMV RNA3	sp|P03605.2|CAPSD_CMVQ	2.13e-46	100	sp|P03605.2|CAPSD_CMVQ RecName: Full=Capsid protein; Short=CP; AltName: Full=Coat protein
TRINITY_DN122318_c150_g2_i1	728	172445	bromo_CMV RNA3	AWO72583.1	1.43e-96	100	AWO72583.1 coat protein [Cucumber mosaic virus]
TRINITY_DN124624_c158_g1_i1	627	999837	bromo_CMV RNA3	AZK89896.1	1.5e-117	100	AZK89896.1 coat protein [Cucumber mosaic virus]
TRINITY_DN47632_c0_g2_i1	262	21619	bromo_CMV RNA3	AYP19426.1	5.53e-51	98.837	AYP19426.1 2a protein [Cucumber mosaic virus]
TRINITY_DN112238_c2_g1_i1	262	91021	bromo_CMV RNA3	CCN27449.1	1.32e-27	79.762	CCN27449.1 capsid protein, partial [Cucumber mosaic virus]
TRINITY_DN124624_c33_g2_i1	240	3833	bromo_CMV RNA3	AYP19433.1	4.98e-24	100	AYP19433.1 movement protein [Cucumber mosaic virus]
TRINITY_DN72637_c0_g1_i1	233	3639	bromo_CMV RNA3	QBA99602.1	2.51e-39	85.714	QBA99602.1 coat protein, partial [Cucumber mosaic virus]
TRINITY_DN54972_c0_g1_i1	227	1242	bromo_CMV RNA3	AKA64653.1	2.48e-34	79.73	AKA64653.1 coat protein [Cucumber mosaic virus]
TRINITY_DN65454_c0_g1_i1	221	141017	bromo_CMV RNA3	CAH25533.1	1.8e-30	73.239	CAH25533.1 coat protein [Cucumber mosaic virus]
TRINITY_DN91354_c0_g1_i1	221	17669	bromo_CMV RNA3	AHJ11229.1	1.67e-28	76.712	AHJ11229.1 coat protein [Cucumber mosaic virus]
TRINITY_DN61007_c1_g1_i1	214	20706	bromo_CMV RNA3	ACA52179.1	6.63e-22	82.759	ACA52179.1 MP protein [Cucumber mosaic virus]
TRINITY_DN3794_c0_g2_i1	212	3650	bromo_CMV RNA3	sp|P03604.2|MVP_CMVQ	1.18e-28	82.353	sp|P03604.2|MVP_CMVQ RecName: Full=Movement protein; Short=MP; AltName: Full=Protein 3A
TRINITY_DN54519_c6_g1_i1	252	9183	bromo_CMV RNAx	AXL94180.1	2.38e-13	84.211	AXL94180.1 hypothetical protein [Cucumber mosaic virus]
TRINITY_DN133764_c33_g2_i1	320	1906	faba_BBWV2	AZF99050.1	1.2e-35	95.385	AZF99050.1 orf1 [Broad bean wilt virus 2]
TRINITY_DN143017_c1_g1_i1	307	3699	faba_BBWV2	ATN39077.1	2.57e-65	99.02	ATN39077.1 polyprotein, partial [Broad bean wilt virus 2]
TRINITY_DN133764_c33_g1_i1	5901	313982	faba_BBWV2 RNA1	AGO58930.1	0	99.464	AGO58930.1 polyprotein [Broad bean wilt virus 2]
TRINITY_DN132884_c28_g1_i1	3653	253794	faba_BBWV2 RNA2	AZF99051.1	0	97.274	AZF99051.1 orf1 [Broad bean wilt virus 2]
TRINITY_DN134266_c8_g3_i2	2740	15684	polero_BrYV	BBG75734.1	0	97.347	BBG75734.1 P1 protein [Brassica yellows virus]
TRINITY_DN134266_c8_g2_i1	1175	10234	polero_BrYV	BBG75771.1	0	98.701	BBG75771.1 CP readthrough protein [Brassica yellows virus]
TRINITY_DN120698_c0_g2_i1	1332	98	polero	AFM68932.1	6.78e-162	96.078	AFM68932.1 P1-P2 fusion protein [Cucurbit aphid-borne yellows virus]
TRINITY_DN113016_c0_g1_i1	1283	66	polero	AEI55845.1	0	99.72	AEI55845.1 P1-P2 fusion protein [Cucurbit aphid-borne yellows virus]
TRINITY_DN134266_c8_g1_i1	831	2705	polero	BBG75736.1	5.3e-111	98.964	BBG75736.1 CP readthrough protein [Brassica yellows virus]
TRINITY_DN134266_c8_g4_i1	625	1483	polero	BBG75757.1	1.68e-67	98.4	BBG75757.1 CP readthrough protein [Brassica yellows virus]
TRINITY_DN134266_c8_g3_i3	552	1065	polero	ADW41603.1	7.4e-124	98.907	ADW41603.1 P1-2 fusion protein [Brassica yellows virus]
TRINITY_DN96382_c0_g1_i1	353	1786	polero	BBG75785.1	3.15e-80	100	BBG75785.1 CP readthrough protein [Brassica yellows virus]
TRINITY_DN96382_c0_g2_i1	353	1297	polero	BBG75785.1	3.15e-80	100	BBG75785.1 CP readthrough protein [Brassica yellows virus]
TRINITY_DN94321_c0_g1_i1	280	1805	polero	BBG75785.1	2.93e-59	100	BBG75785.1 CP readthrough protein [Brassica yellows virus]
TRINITY_DN54519_c6_g2_i1	208	5557	polero	sp|Q86783.1|RDRP_CMVK	7.28e-19	100	sp|Q86783.1|RDRP_CMVK RecName: Full=RNA-directed RNA polymerase 2a; Short=protein 2a
TRINITY_DN130249_c0_g1_i1	2816	1920	polero-associated RNA	AJM87498.1	0	70.507	AJM87498.1 RNA-dependent RNA polymerase [Cucurbit aphid borne yellows virus associated RNA]
TRINITY_DN105402_c0_g2_i1	9451	43227	poty_KoMV	BAE87001.1	0	86.591	BAE87001.1 polyprotein [Konjac mosaic virus]
TRINITY_DN105402_c0_g1_i1	7736	24649	poty_KoMV	BAE87001.1	0	86.664	BAE87001.1 polyprotein [Konjac mosaic virus]	1
TRINITY_DN97429_c17_g1_i1	10344	133131	poty_PaRSV	AWB03290.1	0	99.163	AWB03290.1 polyprotein [Papaya ringspot virus]
TRINITY_DN133242_c23_g1_i2	6247	126843	poty_TuMV	AGD80385.1	0	98.972	AGD80385.1 polyprotein [Turnip mosaic virus]
TRINITY_DN133242_c23_g1_i6	3279	42768	poty_TuMV	AMS34010.1	0	96.886	AMS34010.1 polyprotein [Turnip mosaic virus]
TRINITY_DN133242_c23_g1_i3	3161	26443	poty_TuMV	BAF31187.1	0	97.721	BAF31187.1 polyprotein [Turnip mosaic virus]
TRINITY_DN129538_c37_g1_i1	3139	157371	poty_TuMV	AAM09074.1	0	99.426	AAM09074.1 polyprotein [Turnip mosaic virus]
TRINITY_DN133242_c23_g1_i1	2906	26600	poty_TuMV	ARI50470.1	0	97.521	ARI50470.1 polyprotein [Turnip mosaic virus]
TRINITY_DN126415_c4_g1_i2	1507	24680	poty_TuMV	ANW35634.1	0	99.401	ANW35634.1 polyprotein [Turnip mosaic virus]
TRINITY_DN177136_c0_g1_i1	1498	3655	poty_TuMV	BAC79423.1	0	98.196	BAC79423.1 polyprotein [Turnip mosaic virus]
TRINITY_DN133242_c23_g1_i4	1374	7528	poty_TuMV	BAM99075.1	0	99.127	BAM99075.1 polyprotein [Turnip mosaic virus]
TRINITY_DN97743_c1_g1_i1	1342	5113	poty_TuMV	BAM99056.1	0	100	BAM99056.1 polyprotein [Turnip mosaic virus]
TRINITY_DN113205_c4_g3_i1	1148	11902	poty_TuMV	ANW35640.1	0	99.476	ANW35640.1 polyprotein [Turnip mosaic virus]
TRINITY_DN126415_c4_g1_i1	947	8254	poty_TuMV	ANW35634.1	0	99.365	ANW35634.1 polyprotein [Turnip mosaic virus]
TRINITY_DN132657_c0_g1_i2	890	4906	poty_TuMV	AUD40489.1	1.94e-178	100	AUD40489.1 polyprotein [Turnip mosaic virus]
TRINITY_DN143411_c1_g1_i1	884	1819	poty_TuMV	ARI50303.1	0	100	ARI50303.1 polyprotein [Turnip mosaic virus]
TRINITY_DN102892_c0_g1_i2	864	5609	poty_TuMV	ANW35636.1	0	99.653	ANW35636.1 polyprotein [Turnip mosaic virus]
TRINITY_DN102892_c0_g1_i1	864	6202	poty_TuMV	ANW35636.1	2.14e-175	100	ANW35636.1 polyprotein [Turnip mosaic virus]
TRINITY_DN132657_c0_g15_i1	801	2560	poty_TuMV	ARI50472.1	0	100	ARI50472.1 polyprotein [Turnip mosaic virus]
TRINITY_DN36203_c0_g1_i1	713	2450	poty_TuMV	BBA07504.1	1.86e-157	100	BBA07504.1 polyprotein [Turnip mosaic virus]
TRINITY_DN132657_c0_g1_i3	707	3994	poty_TuMV	AUD40492.1	3.99e-162	100	AUD40492.1 polyprotein [Turnip mosaic virus]
TRINITY_DN133242_c23_g1_i5	670	1927	poty_TuMV	BAF31171.1	9.28e-147	99.099	BAF31171.1 polyprotein [Turnip mosaic virus]
TRINITY_DN129538_c34_g1_i1	661	51182	poty_TuMV	AYC63243.1	6.96e-103	100	AYC63243.1 polyprotein, partial [Turnip mosaic virus]
TRINITY_DN119439_c1_g1_i2	597	1326	poty_TuMV	AUD40492.1	1.92e-131	100	AUD40492.1 polyprotein [Turnip mosaic virus]
TRINITY_DN119439_c1_g7_i1	532	3369	poty_TuMV	BBF67779.1	6.08e-116	100	BBF67779.1 polyprotein [Turnip mosaic virus]
TRINITY_DN113205_c4_g1_i1	481	2302	poty_TuMV	AUD40491.1	5.62e-109	99.375	AUD40491.1 polyprotein [Turnip mosaic virus]
TRINITY_DN119439_c1_g6_i1	477	2147	poty_TuMV	AUD40492.1	2.2e-103	100	AUD40492.1 polyprotein [Turnip mosaic virus]
TRINITY_DN129538_c40_g2_i2	474	4427	poty_TuMV	AUD40492.1	6.75e-105	99.367	AUD40492.1 polyprotein [Turnip mosaic virus]
TRINITY_DN28905_c0_g1_i1	467	1475	poty_TuMV	BBA07522.1	1.69e-100	100	BBA07522.1 polyprotein [Turnip mosaic virus]
TRINITY_DN134556_c0_g1_i1	457	3297	poty_TuMV	AUD40490.1	3.46e-84	95.302	AUD40490.1 polyprotein [Turnip mosaic virus]
TRINITY_DN27447_c0_g1_i1	455	3696	poty_TuMV	ANW35635.1	5.83e-99	98.013	ANW35635.1 polyprotein [Turnip mosaic virus]
TRINITY_DN87552_c0_g2_i1	428	1526	poty_TuMV	BAF31181.1	5.93e-71	99.296	BAF31181.1 polyprotein [Turnip mosaic virus]
TRINITY_DN154076_c1_g1_i1	402	2916	poty_TuMV	NP_062866.2	2.81e-89	100	NP_062866.2 polyprotein [Turnip mosaic virus]
TRINITY_DN113205_c4_g2_i1	402	1131	poty_TuMV	BAM99259.1	1.74e-87	100	BAM99259.1 polyprotein [Turnip mosaic virus]
TRINITY_DN3928_c0_g1_i1	371	2630	poty_TuMV	AXS76845.1	4.67e-82	100	AXS76845.1 polyprotein [Turnip mosaic virus]
TRINITY_DN177148_c0_g1_i1	344	1300	poty_TuMV	AUD40490.1	2.22e-72	100	AUD40490.1 polyprotein [Turnip mosaic virus]
TRINITY_DN37713_c0_g3_i1	338	1116	poty_TuMV	BAC79398.1	2.15e-61	97.938	BAC79398.1 polyprotein [Turnip mosaic virus]
TRINITY_DN87552_c0_g1_i1	330	1025	poty_TuMV	BBA07502.1	1.42e-68	98.165	BBA07502.1 polyprotein [Turnip mosaic virus]
TRINITY_DN87280_c0_g2_i1	272	1527	poty_TuMV	BAC02852.1	2.83e-63	100	BAC02852.1 polyprotein, partial [Turnip mosaic virus]
TRINITY_DN113205_c1_g1_i1	250	1731	poty_TuMV	AXS76844.1	2.37e-52	100	AXS76844.1 polyprotein [Turnip mosaic virus]
TRINITY_DN87280_c0_g1_i1	233	1057	poty_TuMV	BAF31148.1	8.39e-52	98.701	BAF31148.1 polyprotein [Turnip mosaic virus]
TRINITY_DN134304_c2_g2_i7	9894	1267	poty_WMV	ADZ76012.1	0	97.236	ADZ76012.1 polyprotein [Watermelon mosaic virus]
TRINITY_DN134304_c2_g2_i2	6754	617	poty_WMV	ARX77886.1	0	98.356	ARX77886.1 polyprotein [Watermelon mosaic virus]	0.998
TRINITY_DN134304_c2_g2_i6	4354	285	poty_WMV	ACF60793.1	0	98.138	ACF60793.1 polyprotein [Watermelon mosaic virus]
TRINITY_DN134304_c2_g2_i1	2566	194	poty_WMV	ARX77886.1	0	99.649	ARX77886.1 polyprotein [Watermelon mosaic virus]
TRINITY_DN134243_c4_g2_i1	1547	154	poty_WMV	AXU24940.1	1.16e-23	30.712	AXU24940.1 polyprotein [Watermelon mosaic virus]
TRINITY_DN132743_c15_g1_i1	9598	149164	poty_ZYMV	ARN61640.1	0	98.961	ARN61640.1 polyprotein [Zucchini yellow mosaic virus]
TRINITY_DN167442_c0_g1_i1	487	1899	poty_ZYMV	AXY92165.1	1.5e-103	99.383	AXY92165.1 polyprotein [Zucchini yellow mosaic virus]
TRINITY_DN177433_c0_g1_i1	472	2281	poty_ZYMV	AAQ17216.1	2.01e-104	100	AAQ17216.1 polyprotein [Zucchini yellow mosaic virus]
TRINITY_DN98818_c0_g1_i1	460	1719	poty_ZYMV	AXY92163.1	1.35e-100	98.684	AXY92163.1 polyprotein [Zucchini yellow mosaic virus]
TRINITY_DN18756_c0_g2_i1	407	1104	poty_ZYMV	AXY92165.1	1.22e-89	100	AXY92165.1 polyprotein [Zucchini yellow mosaic virus]
TRINITY_DN189177_c0_g1_i1	405	1784	poty_ZYMV	QAT12785.1	1.76e-89	100	QAT12785.1 polyprotein [Zucchini yellow mosaic virus]
TRINITY_DN143058_c0_g1_i1	394	1639	poty_ZYMV	QAT12784.1	7.8e-91	100	QAT12784.1 polyprotein [Zucchini yellow mosaic virus]
TRINITY_DN128817_c10_g1_i1	4441	62121	umbra_IxYMV2	AMR60139.1	0	91.532	AMR60139.1 RNA-dependent RNA polymerase [Ixeridium yellow mottle virus 2]
TRINITY_DN128817_c10_g1_i2	2361	15799	umbra_IxYMV2	AMR60139.1	0	92.081	AMR60139.1 RNA-dependent RNA polymerase [Ixeridium yellow mottle virus 2]	0.975
TRINITY_DN71321_c0_g2_i1	12347	3976	waika_BrRV1	AYE54582.1	0	99.453	AYE54582.1 replicase polyprotein [Brassica napus RNA virus 1]
TRINITY_DN71321_c0_g1_i1	12244	3808	waika_BrRV1	AYE54582.1	0	99.453	AYE54582.1 replicase polyprotein [Brassica napus RNA virus 1]	1
TRINITY_DN120852_c1_g1_i1	4806	12352	enamo_QRV1	AUD57817.1	0	52.883	AUD57817.1 RNA-dependent RNA polymerase, partial [Arracacha latent virus E]
TRINITY_DN30870_c0_g1_i1	1118	2961	enamo_QRV1	AVX32326.1	6.97e-84	55.702	AVX32326.1 P3-P5 read-through protein, partial [Red clover associated virus]
TRINITY_DN132896_c0_g1_i2	3044	152	Gammacarmovirus_MNSV	AGC04692.1	0	97.059	AGC04692.1 p89 [Melon necrotic spot virus]
TRINITY_DN132896_c0_g1_i1	1889	70	Gammacarmovirus_MNSV	AGC04692.1	0	97.059	AGC04692.1 p89 [Melon necrotic spot virus]
TRINITY_DN125386_c0_g1_i2	1043	64	Gammacarmovirus_MNSV	AGC04692.1	0	95.912	AGC04692.1 p89 [Melon necrotic spot virus]
TRINITY_DN131759_c2_g1_i1	3462	9913	narna_QRV2	APG77086.1	0	48.298	APG77086.1 RNA-dependent RNA polymerase [Beihai narna-like virus 23]
TRINITY_DN131759_c2_g1_i2	2808	3594	narna_QRV2	APG77086.1	0	48.298	APG77086.1 RNA-dependent RNA polymerase [Beihai narna-like virus 23]
TRINITY_DN131759_c2_g1_i6	2225	3243	narna_QRV2	APG77086.1	0	50.463	APG77086.1 RNA-dependent RNA polymerase [Beihai narna-like virus 23]	0.948
TRINITY_DN131759_c2_g1_i4	1639	2314	narna_QRV2	APG77086.1	1.16e-125	49.342	APG77086.1 RNA-dependent RNA polymerase [Beihai narna-like virus 23]	0.941
TRINITY_DN109396_c0_g1_i1	6279	2527	qin_QRV4 RNA1	APG78075.1	1.97e-59	22.147	APG78075.1 RNA-dependent RNA polymerase [Wuhan insect virus 15]
TRINITY_DN12572_c0_g1_i1	2628	1611	qin_QRV4 RNA2	APG78076	1e-06	29.33	APG78076 hypothetical protein [Wuhan insect virus 15]
TRINITY_DN118628_c0_g1_i1	7275	3409	rubdo_QRV3 RNA1	AWC67516.1	0	36.636	AWC67516.1 RNA-dependent RNA polymerase [Apple rubbery wood virus 1]
TRINITY_DN109466_c0_g1_i1	1433	235	rubdo_QRV3 RNA2?	AWC67515.1	9.51e-23	28.175	AWC67515.1 capsid protein [Apple rubbery wood virus 2]
TRINITY_DN130676_c0_g1_i2	4432	122	z_beny-like	AVD98637.1	0	55.147	AVD98637.1 putative replicase P1 protein [Red clover RNA virus 1]
TRINITY_DN130676_c0_g1_i3	2280	50	z_beny-like	AVD98637.1	0	53.501	AVD98637.1 putative replicase P1 protein [Red clover RNA virus 1]
TRINITY_DN130676_c0_g2_i1	1724	68	z_beny-like	AVD98637.1	0	70.19	AVD98637.1 putative replicase P1 protein [Red clover RNA virus 1]
TRINITY_DN130676_c0_g1_i1	1051	16	z_beny-like	AVD98637.1	1.89e-86	51.89	AVD98637.1 putative replicase P1 protein [Red clover RNA virus 1]
TRINITY_DN130676_c0_g1_i4	1020	11	z_beny-like	AVD98637.1	5.13e-82	51.439	AVD98637.1 putative replicase P1 protein [Red clover RNA virus 1]
TRINITY_DN133744_c0_g1_i1	2344	162	Z_chrysovirus _RSCV1	AFE83592.1	0	98.802	AFE83592.1 putative protease [Raphanus sativas chrysovirus 1]
TRINITY_DN131851_c0_g2_i1	1863	121	Z_chrysovirus _RSCV1	AFE83591.1	0	96.935	AFE83591.1 putative coat protein [Raphanus sativas chrysovirus 1]
TRINITY_DN130352_c0_g1_i1	1607	121	Z_chrysovirus _RSCV1	AFE83591.1	0	99.161	AFE83591.1 putative coat protein [Raphanus sativas chrysovirus 1]
TRINITY_DN99101_c0_g1_i1	1057	25	z_cytorhabdo	AJG39185.1	2e-63	37.003	AJG39185.1 RNA-dependent RNA polymerase [Wuhan Insect virus 5]
TRINITY_DN125807_c0_g1_i1	2158	72	z_cytorhabdo_	AJG39191.1	1.47e-16	23.204	AJG39191.1 RNA-dependent RNA polymerase [Wuhan Insect virus 6]
TRINITY_DN121118_c0_g1_i1	1507	42	z_mito	DAB41745.1	0	62.168	DAB41745.1 TPA_inf: RNA-dependent RNA polymerase [Oxybasis rubra mitovirus 1]
TRINITY_DN188555_c0_g1_i1	1849	2756	Z_partiti1	AAX51289.2	0	99.825	AAX51289.2 RNA-dependent RNA polymerase [Raphanus sativus cryptic virus 1]
TRINITY_DN103451_c0_g1_i1	1797	106	Z_partiti1	ABA46819.1	0	99.604	ABA46819.1 coat protein [Raphanus sativus cryptic virus 1]
TRINITY_DN109995_c0_g1_i1	1736	416	Z_partiti1	ABX79673.1	0	100	ABX79673.1 putative coat protein [Raphanus sativus cryptic virus 1]
TRINITY_DN128362_c0_g1_i1	1516	100	Z_partiti2	ABB04855.1	0	97.327	ABB04855.1 putative RNA dependent RNA polymerse [Raphanus sativus cryptic virus 2]
TRINITY_DN128362_c0_g1_i2	1516	106	Z_partiti2	ABB04855.1	0	98.664	ABB04855.1 putative RNA dependent RNA polymerse [Raphanus sativus cryptic virus 2]
TRINITY_DN128362_c0_g1_i3	1516	89	Z_partiti2	ABB04855.1	0	96.214	ABB04855.1 putative RNA dependent RNA polymerse [Raphanus sativus cryptic virus 2]
TRINITY_DN128362_c0_g1_i4	1516	117	Z_partiti2	ABB04855.1	0	99.777	ABB04855.1 putative RNA dependent RNA polymerse [Raphanus sativus cryptic virus 2]
TRINITY_DN130773_c0_g2_i1	1486	125	Z_partiti2	ABB04856.1	0	99.422	ABB04856.1 unknown [Raphanus sativus cryptic virus 2]
TRINITY_DN124043_c3_g2_i1	1330	562	Z_partiti2	ABB04857.1	0	98.847	ABB04857.1 unknown [Raphanus sativus cryptic virus 2]
TRINITY_DN142380_c0_g1_i1	1591	10758	Z_partiti3	ACJ76981.1	0	99.584	ACJ76981.1 putative RNA-dependent RNA polymerase [Raphanus sativus cryptic virus 3]
TRINITY_DN57420_c0_g1_i1	1564	4502	Z_partiti3	AVK94124.1	0	98.584	AVK94124.1 hypothetical protein [Raphanus sativus cryptic virus 3]
TRINITY_DN125920_c0_g1_i1	1782	79	z_varicosa_	AVK94117.1	0	100	AVK94117.1 protein 3 [Lettuce big-vein associated varicosavirus]
TRINITY_DN131907_c0_g2_i2	1164	125	z_varicosa_	AVK94115.1	0	99.688	AVK94115.1 coat protein [Lettuce big-vein associated varicosavirus]
TRINITY_DN128773_c0_g2_i1	3803	162	z_varicosa_BRV1 RNA2	AUD57854.1	7.74e-43	33.435	AUD57854.1 49K [Red clover varicosavirus]
TRINITY_DN133902_c19_g4_i13	8508	22433		AIR93567.1	4.95e-67	65.161	AIR93567.1 NADH dehydrogenase subunit I [Prochlorococcus phage P-TIM68]
TRINITY_DN133902_c19_g4_i1	7327	19981		AIR93567.1	4.23e-67	65.161	AIR93567.1 NADH dehydrogenase subunit I [Prochlorococcus phage P-TIM68]
TRINITY_DN133902_c19_g4_i7	6891	18517		AIR93567.1	3.97e-67	65.161	AIR93567.1 NADH dehydrogenase subunit I [Prochlorococcus phage P-TIM68]
TRINITY_DN126010_c0_g2_i2	5565	1114		YP_009042142.1	2.24e-17	27.609	YP_009042142.1 DNA-directed RNA polymerase, phage-type [Podovirus Lau218]
TRINITY_DN134353_c3_g1_i3	5432	618		AFN21147.1	1.84e-31	27.51	AFN21147.1 GTA [Bombyx mori nucleopolyhedrovirus]
TRINITY_DN133281_c0_g1_i1	4991	532		AGV99363.1	7.27e-19	30.5	AGV99363.1 ABC transporter permease/ATP-binding protein [Bacillus phage proCM3]
TRINITY_DN126010_c0_g4_i1	4812	1856		NP_943751.1	3.62e-30	31.688	NP_943751.1 DNA polymerase [Bacillus phage Bam35c]
TRINITY_DN133281_c0_g1_i5	4765	489		AGV99363.1	6.85e-19	30.5	AGV99363.1 ABC transporter permease/ATP-binding protein [Bacillus phage proCM3]
TRINITY_DN133902_c19_g4_i10	4757	5064		AIR93567.1	2.67e-67	65.161	AIR93567.1 NADH dehydrogenase subunit I [Prochlorococcus phage P-TIM68]
TRINITY_DN133645_c32_g2_i2	4589	2655		AXN91016.1	9.59e-35	29.078	AXN91016.1 putative DNA-dependent RNA polymerase subunit Rpb2 [Namao virus]
TRINITY_DN134246_c4_g2_i3	4253	288		CDN90760.1	1.54e-52	41.053	CDN90760.1 putative dehydrogenase YgbJ [Escherichia phage RCS47]
TRINITY_DN134246_c4_g2_i4	4252	280		CDN90760.1	1.57e-52	41.053	CDN90760.1 putative dehydrogenase YgbJ [Escherichia phage RCS47]
TRINITY_DN125353_c0_g1_i1	4214	49		AGV99363.1	1.99e-18	24.829	AGV99363.1 ABC transporter permease/ATP-binding protein [Bacillus phage proCM3]
TRINITY_DN134022_c1_g1_i4	4197	186		ABE68428.1	2.23e-32	23.226	ABE68428.1 global transactivator [Plutella xylostella multiple nucleopolyhedrovirus]
TRINITY_DN132712_c0_g1_i1	4158	395		AGV99363.1	1.18e-15	30.986	AGV99363.1 ABC transporter permease/ATP-binding protein [Bacillus phage proCM3]
TRINITY_DN129767_c4_g2_i3	4152	249		AGV99363.1	5.08e-60	31.373	AGV99363.1 ABC transporter permease/ATP-binding protein [Bacillus phage proCM3]
TRINITY_DN129767_c4_g2_i12	4152	311		AGV99363.1	5.64e-60	31.373	AGV99363.1 ABC transporter permease/ATP-binding protein [Bacillus phage proCM3]
TRINITY_DN125353_c0_g1_i3	4146	51		AGV99363.1	1.95e-18	24.829	AGV99363.1 ABC transporter permease/ATP-binding protein [Bacillus phage proCM3]
TRINITY_DN129767_c4_g2_i1	4144	257		AGV99363.1	1.2e-47	31.148	AGV99363.1 ABC transporter permease/ATP-binding protein [Bacillus phage proCM3]
TRINITY_DN129767_c4_g2_i6	4069	300		AGV99363.1	4.82e-60	31.373	AGV99363.1 ABC transporter permease/ATP-binding protein [Bacillus phage proCM3]
TRINITY_DN129767_c4_g2_i5	4069	266		AGV99363.1	5.06e-60	31.373	AGV99363.1 ABC transporter permease/ATP-binding protein [Bacillus phage proCM3]
TRINITY_DN129767_c4_g2_i9	3981	305		AGV99363.1	3.62e-59	31.808	AGV99363.1 ABC transporter permease/ATP-binding protein [Bacillus phage proCM3]
TRINITY_DN134307_c0_g2_i1	3884	401		AUF82600.1	0	41.89	AUF82600.1 DNA-directed RNA polymerase II subunit Rpb1 [Tetraselmis virus 1]
TRINITY_DN134022_c1_g1_i1	3847	147		ABE68428.1	1.97e-32	23.226	ABE68428.1 global transactivator [Plutella xylostella multiple nucleopolyhedrovirus]
TRINITY_DN134294_c6_g1_i1	3821	361		ABQ12335.1	2.87e-26	26.008	ABQ12335.1 global transactivator-like protein [Antheraea pernyi nucleopolyhedrovirus]
TRINITY_DN129767_c4_g2_i8	3758	257		AGV99363.1	1.04e-47	31.148	AGV99363.1 ABC transporter permease/ATP-binding protein [Bacillus phage proCM3]
TRINITY_DN125353_c0_g1_i5	3757	44		AGV99363.1	1.7e-18	24.829	AGV99363.1 ABC transporter permease/ATP-binding protein [Bacillus phage proCM3]
TRINITY_DN134268_c1_g1_i1	3715	819		AHH01890.1	3.89e-38	36.777	AHH01890.1 ABC2 type transporter superfamily protein [Pithovirus sibericum]
TRINITY_DN130284_c1_g2_i3	3703	297		AUV58803.1	8.43e-29	32	AUV58803.1 serine threonine kinase receptor, partial [Bandra megavirus]
TRINITY_DN134360_c7_g2_i3	3693	492		AGE50568.1	2.5e-149	38.057	AGE50568.1 calcium-transporting ATPase, plasma membrane-type [Paramecium bursaria Chlorella virus CVA-1]
TRINITY_DN125353_c0_g1_i7	3689	34		AGV99363.1	1.66e-18	24.829	AGV99363.1 ABC transporter permease/ATP-binding protein [Bacillus phage proCM3]
TRINITY_DN129767_c4_g2_i11	3683	234		AGV99363.1	4.68e-59	31.808	AGV99363.1 ABC transporter permease/ATP-binding protein [Bacillus phage proCM3]
TRINITY_DN133885_c3_g1_i3	3527	161		AXH72810.1	6.87e-15	26.979	AXH72810.1 NhaP-type Na+/H+ and K+/H+ antiporter [Myoviridae sp.]
TRINITY_DN133885_c3_g1_i2	3519	127		AXH72810.1	6.25e-15	27.035	AXH72810.1 NhaP-type Na+/H+ and K+/H+ antiporter [Myoviridae sp.]
TRINITY_DN133059_c1_g3_i1	3493	100		ARF12587.1	6.95e-42	34.437	ARF12587.1 leucine-rich repeat protein [Klosneuvirus KNV1]
TRINITY_DN133904_c3_g2_i4	3484	126		ARF09192.1	3.75e-11	28.28	ARF09192.1 leucine-rich repeat protein [Catovirus CTV1]
TRINITY_DN129242_c0_g1_i4	3469	52		AKY03080.1	4.18e-18	29.73	AKY03080.1 hypothetical protein AmFV_0012 [Apis mellifera filamentous virus]
TRINITY_DN133902_c19_g4_i3	3442	2320		AJK27455.1	1.64e-32	62.366	AJK27455.1 NADH dehydrogenase subunit I [Cyanophage P-TIM40]
TRINITY_DN133902_c19_g4_i8	3441	2478		AJK27455.1	1.64e-32	62.366	AJK27455.1 NADH dehydrogenase subunit I [Cyanophage P-TIM40]
TRINITY_DN130543_c0_g2_i6	3424	52		AHH01890.1	3.32e-31	34.426	AHH01890.1 ABC2 type transporter superfamily protein [Pithovirus sibericum]
TRINITY_DN134124_c3_g1_i5	3413	65		AVK77336.1	7.78e-24	29.845	AVK77336.1 Serine/threonine protein kinase [Pandoravirus macleodensis]
TRINITY_DN133059_c1_g3_i3	3404	83		ARF12587.1	6.67e-42	34.437	ARF12587.1 leucine-rich repeat protein [Klosneuvirus KNV1]
TRINITY_DN130359_c2_g1_i4	3402	195		AVK75580.1	4.92e-53	41.724	AVK75580.1 Serine/threonine protein kinase [Pandoravirus quercus]
TRINITY_DN129242_c0_g1_i1	3373	62		AKY03080.1	3.84e-23	30.133	AKY03080.1 hypothetical protein AmFV_0012 [Apis mellifera filamentous virus]
TRINITY_DN132930_c5_g1_i1	3357	310		AFC21679.1	5.56e-83	31.805	AFC21679.1 ATP-dependent Clp protease ATP-binding subunit clpA [Cronobacter phage vB_CsaM_GAP32]
TRINITY_DN130543_c0_g2_i7	3354	57		SPN79811.1	5.89e-35	24.555	SPN79811.1 ABC2 type transporter superfamily protein [Brazilian cedratvirus IHUMI]
TRINITY_DN133703_c0_g2_i8	3352	133		ADO98800.1	0	49.948	ADO98800.1 glycine dehydrogenase [Prochlorococcus phage P-HM1]
TRINITY_DN130543_c0_g2_i9	3352	40		SPN79811.1	7.73e-35	24.555	SPN79811.1 ABC2 type transporter superfamily protein [Brazilian cedratvirus IHUMI]
TRINITY_DN130543_c0_g2_i14	3352	64		AHH01890.1	1.53e-31	38	AHH01890.1 ABC2 type transporter superfamily protein [Pithovirus sibericum]
TRINITY_DN133703_c0_g2_i3	3348	135		ADO98800.1	0	49.948	ADO98800.1 glycine dehydrogenase [Prochlorococcus phage P-HM1]
TRINITY_DN133414_c4_g4_i5	3346	378		AYV76196.1	6.62e-25	29.076	AYV76196.1 hypothetical protein Terrestrivirus5_18 [Terrestrivirus sp.]
TRINITY_DN130543_c0_g2_i11	3340	60		AHH01890.1	1.52e-31	38	AHH01890.1 ABC2 type transporter superfamily protein [Pithovirus sibericum]
TRINITY_DN131564_c0_g3_i1	3339	114		ABY53448.1	8.44e-20	43.307	ABY53448.1 polyprotein, partial [Ambrosia asymptomatic virus 2 UKM-2007]
TRINITY_DN130543_c0_g2_i5	3338	46		AHH01890.1	1.52e-31	38	AHH01890.1 ABC2 type transporter superfamily protein [Pithovirus sibericum]
TRINITY_DN133904_c3_g2_i3	3328	122		ARF09192.1	2.38e-11	28.28	ARF09192.1 leucine-rich repeat protein [Catovirus CTV1]
TRINITY_DN134124_c3_g1_i1	3325	78		AGC02305.1	5.27e-27	33.46	AGC02305.1 Protein Tyrosine Kinase (PTK) family protein [Acanthamoeba polyphaga moumouvirus]
TRINITY_DN133086_c1_g1_i1	3321	1098		AMM43800.1	2.79e-123	44.578	AMM43800.1 ATP-dependent Clp protease ATP-binding subunit clpA [Pectobacterium phage CBB]
TRINITY_DN133414_c4_g4_i6	3314	426		AYV76196.1	6.02e-25	29.076	AYV76196.1 hypothetical protein Terrestrivirus5_18 [Terrestrivirus sp.]
TRINITY_DN130359_c2_g1_i2	3310	200		AVK75580.1	4.19e-53	41.724	AVK75580.1 Serine/threonine protein kinase [Pandoravirus quercus]
TRINITY_DN134062_c13_g2_i4	3282	4803		AAA92249.1	1.18e-20	34.737	AAA92249.1 ORF B [Trichoplusia ni TED virus]
TRINITY_DN134062_c13_g2_i1	3275	4674		AAA92249.1	1.17e-20	34.737	AAA92249.1 ORF B [Trichoplusia ni TED virus]
TRINITY_DN134062_c13_g2_i2	3274	8044		AAA92249.1	1.17e-20	34.737	AAA92249.1 ORF B [Trichoplusia ni TED virus]
TRINITY_DN133344_c0_g2_i4	3273	76		ANB51070.1	1.9e-20	34.392	ANB51070.1 putative serine/threonine protein kinase receptor [Powai lake megavirus]
TRINITY_DN130543_c0_g2_i2	3268	52		SPN79811.1	1.15e-34	24.555	SPN79811.1 ABC2 type transporter superfamily protein [Brazilian cedratvirus IHUMI]
TRINITY_DN130543_c0_g2_i1	3266	73		SPN79811.1	1.22e-34	25.532	SPN79811.1 ABC2 type transporter superfamily protein [Brazilian cedratvirus IHUMI]
TRINITY_DN130543_c0_g2_i8	3266	65		SPN79811.1	1.29e-34	24.555	SPN79811.1 ABC2 type transporter superfamily protein [Brazilian cedratvirus IHUMI]
TRINITY_DN129242_c0_g1_i3	3260	47		AKY03080.1	3.64e-23	30.133	AKY03080.1 hypothetical protein AmFV_0012 [Apis mellifera filamentous virus]
TRINITY_DN134124_c3_g1_i3	3253	65		AGC02305.1	5.04e-27	33.46	AGC02305.1 Protein Tyrosine Kinase (PTK) family protein [Acanthamoeba polyphaga moumouvirus]
TRINITY_DN133086_c1_g2_i1	3251	2322		AMM43800.1	8.92e-118	44.124	AMM43800.1 ATP-dependent Clp protease ATP-binding subunit clpA [Pectobacterium phage CBB]
TRINITY_DN130027_c0_g1_i2	3249	59		AYV86658.1	1.36e-16	26.289	AYV86658.1 hypothetical protein Sylvanvirus5_26 [Sylvanvirus sp.]
TRINITY_DN132930_c5_g1_i3	3242	316		ASV44736.1	3.36e-110	35.022	ASV44736.1 ATP-dependent Clp protease ATP-binding subunit [Agrobacterium phage Atu_ph07]
TRINITY_DN133767_c0_g1_i10	3225	26		BAO49385.1	3.33e-37	29.236	BAO49385.1 putative ATP-binding cassette transporter [Anomala cuprea entomopoxvirus]
TRINITY_DN133087_c3_g1_i4	3220	302		CBR26873.1	1.39e-99	36.449	CBR26873.1 cation trasporter E1-E2 family ATPase [Streptococcus phage phi-SsUD.1]
TRINITY_DN133767_c0_g1_i14	3220	25		BAO49385.1	4.91e-36	29.236	BAO49385.1 putative ATP-binding cassette transporter [Anomala cuprea entomopoxvirus]
TRINITY_DN134165_c1_g4_i5	3204	134		AYV87182.1	3.21e-43	37.729	AYV87182.1 zf-CHY-domain-containing protein [Sylvanvirus sp.]
TRINITY_DN133344_c0_g2_i3	3194	69		YP_004895060.1	1.2e-27	29.47	YP_004895060.1 putative serine/threonine-protein kinase/receptor [Megavirus chiliensis]
TRINITY_DN134165_c1_g4_i4	3186	135		AYV87182.1	1.71e-43	38.628	AYV87182.1 zf-CHY-domain-containing protein [Sylvanvirus sp.]
TRINITY_DN134338_c0_g1_i2	3181	446		AGE49901.1	6.85e-129	35.878	AGE49901.1 calcium-transporting ATPase, plasma membrane-type [Paramecium bursaria Chlorella virus Can18-4]
TRINITY_DN130543_c0_g2_i4	3178	58		SOB73998.1	3.04e-26	30.241	SOB73998.1 ABC2 type transporter superfamily protein [Cedratvirus lausannensis]
TRINITY_DN129242_c0_g1_i2	3177	65		AKY03080.1	3.49e-23	30.133	AKY03080.1 hypothetical protein AmFV_0012 [Apis mellifera filamentous virus]
TRINITY_DN133767_c0_g1_i16	3154	14		BAO49385.1	1.15e-29	32.955	BAO49385.1 putative ATP-binding cassette transporter [Anomala cuprea entomopoxvirus]
TRINITY_DN130614_c0_g1_i12	3140	51		ARF11708.1	8.89e-111	28.604	ARF11708.1 Zn-dependent peptidase [Klosneuvirus KNV1]
TRINITY_DN128664_c1_g3_i6	3137	123		SNW62334.1	1.32e-14	23.333	SNW62334.1 Cytochrome P450-like protein E-class [Orpheovirus IHUMI-LCC2]
TRINITY_DN130614_c0_g1_i1	3133	49		AYV82129.1	5.85e-91	38.413	AYV82129.1 Zn-dependent peptidase [Homavirus sp.]
TRINITY_DN133767_c0_g1_i12	3133	18		BAO49385.1	4.53e-36	29.236	BAO49385.1 putative ATP-binding cassette transporter [Anomala cuprea entomopoxvirus]
TRINITY_DN133399_c0_g1_i2	3131	116		BAO49385.1	1.17e-31	37.019	BAO49385.1 putative ATP-binding cassette transporter [Anomala cuprea entomopoxvirus]
TRINITY_DN133796_c1_g2_i3	3126	472		ARF12587.1	1.37e-36	33.114	ARF12587.1 leucine-rich repeat protein [Klosneuvirus KNV1]
TRINITY_DN133349_c0_g3_i3	3113	57		BAO49385.1	9.51e-32	31.126	BAO49385.1 putative ATP-binding cassette transporter [Anomala cuprea entomopoxvirus]
TRINITY_DN133087_c3_g1_i1	3108	272		CBR26873.1	7.86e-100	36.449	CBR26873.1 cation trasporter E1-E2 family ATPase [Streptococcus phage phi-SsUD.1]
TRINITY_DN130543_c0_g2_i10	3106	65		SPN79811.1	1.31e-34	24.555	SPN79811.1 ABC2 type transporter superfamily protein [Brazilian cedratvirus IHUMI]
TRINITY_DN132426_c3_g1_i1	3089	1235		AUL80100.1	0	52.587	AUL80100.1 elongation factor 2 [Tupanvirus deep ocean]
TRINITY_DN133767_c0_g1_i8	3072	12		BAO49385.1	2.86e-37	29.236	BAO49385.1 putative ATP-binding cassette transporter [Anomala cuprea entomopoxvirus]
TRINITY_DN133767_c0_g1_i1	3071	17		BAO49385.1	1.06e-36	29.236	BAO49385.1 putative ATP-binding cassette transporter [Anomala cuprea entomopoxvirus]
TRINITY_DN128818_c0_g1_i2	3070	222		AET73102.1	6.07e-40	39.831	AET73102.1 cell division protein FtsH [Phaeocystis globosa virus 12T]
TRINITY_DN134322_c1_g1_i2	3057	128		AGE50969.1	1.71e-52	31.073	AGE50969.1 calcium-transporting ATPase, plasma membrane-type [Paramecium bursaria Chlorella virus CVB-1]
TRINITY_DN134006_c4_g2_i10	3049	61		AYV79236.1	8.05e-16	26.82	AYV79236.1 serine/threonine protein phosphatase [Faunusvirus sp.]
TRINITY_DN130027_c0_g1_i1	3040	53		AYV86658.1	1.23e-16	26.289	AYV86658.1 hypothetical protein Sylvanvirus5_26 [Sylvanvirus sp.]
TRINITY_DN134364_c7_g1_i5	3032	351		AGE59852.1	1.38e-23	28.571	AGE59852.1 helicase [Acanthocystis turfacea Chlorella virus TN603.4.2]
TRINITY_DN128664_c1_g3_i2	3023	134		SNW62334.1	5.74e-22	26.255	SNW62334.1 Cytochrome P450-like protein E-class [Orpheovirus IHUMI-LCC2]
TRINITY_DN133767_c0_g1_i9	3014	16		BAO49385.1	9.94e-37	29.236	BAO49385.1 putative ATP-binding cassette transporter [Anomala cuprea entomopoxvirus]
TRINITY_DN134248_c1_g2_i2	3010	330		ARF12587.1	2.02e-55	36.609	ARF12587.1 leucine-rich repeat protein [Klosneuvirus KNV1]
TRINITY_DN120897_c1_g1_i1	2996	133		ARF11724.1	4.58e-20	32.189	ARF11724.1 eukaryotic translation initiation factor 4G [Klosneuvirus KNV1]
TRINITY_DN133767_c0_g1_i13	2984	31		BAO49385.1	2.59e-37	29.236	BAO49385.1 putative ATP-binding cassette transporter [Anomala cuprea entomopoxvirus]
TRINITY_DN129902_c0_g1_i3	2967	122		AYV78214.1	1.5e-23	29.289	AYV78214.1 eukaryotic translation initiation factor 4G [Edafosvirus sp.]
TRINITY_DN128664_c1_g3_i4	2963	130		SNW62334.1	1.34e-35	25.304	SNW62334.1 Cytochrome P450-like protein E-class [Orpheovirus IHUMI-LCC2]
TRINITY_DN133655_c4_g1_i2	2960	483		AGE50238.1	1.34e-145	61.337	AGE50238.1 GDP-L-fucose synthase 2 [Acanthocystis turfacea Chlorella virus Canal-1]
TRINITY_DN134006_c4_g2_i2	2960	40		AYV79236.1	7.76e-16	26.82	AYV79236.1 serine/threonine protein phosphatase [Faunusvirus sp.]
TRINITY_DN133951_c0_g1_i4	2950	69		AVL95162.1	1.31e-21	31.452	AVL95162.1 putative serine/threonine protein kinase receptor [Moumouvirus australiensis]
TRINITY_DN134199_c4_g2_i5	2941	171		AYV87100.1	6.41e-26	28.652	AYV87100.1 putative puromycin-sensitive aminopeptidase isoform X1 [Sylvanvirus sp.]
TRINITY_DN134322_c1_g1_i4	2939	138		AGE50969.1	1.54e-52	31.073	AGE50969.1 calcium-transporting ATPase, plasma membrane-type [Paramecium bursaria Chlorella virus CVB-1]
TRINITY_DN133645_c32_g2_i1	2936	1471		AUR83112.1	1.14e-31	32.302	AUR83112.1 hypothetical protein NVP1031O_130 [Vibrio phage 1.031.O._10N.261.46.F8]
TRINITY_DN133792_c6_g1_i4	2936	191		ARF11485.1	8.75e-13	25.077	ARF11485.1 magnesium-transporting ATPase [Klosneuvirus KNV1]
TRINITY_DN133349_c0_g3_i5	2935	51		BAO49385.1	1.85e-31	31.126	BAO49385.1 putative ATP-binding cassette transporter [Anomala cuprea entomopoxvirus]
TRINITY_DN133767_c0_g1_i15	2927	18		BAO49385.1	2.42e-37	29.236	BAO49385.1 putative ATP-binding cassette transporter [Anomala cuprea entomopoxvirus]
TRINITY_DN133891_c0_g1_i3	2907	221		AYV84014.1	4.51e-153	35.673	AYV84014.1 aminopeptidase 1 [Hyperionvirus sp.]
TRINITY_DN133911_c68_g11_i3	2906	89518		AIR93561.1	0	60.667	AIR93561.1 photosystem I P700 chlorophyll a apoprotein A1 [Prochlorococcus phage P-TIM68]
TRINITY_DN134199_c4_g2_i2	2880	192		AYV87100.1	2.83e-25	28.371	AYV87100.1 putative puromycin-sensitive aminopeptidase isoform X1 [Sylvanvirus sp.]
TRINITY_DN128664_c1_g3_i3	2878	118		SNW62334.1	1.91e-37	25.701	SNW62334.1 Cytochrome P450-like protein E-class [Orpheovirus IHUMI-LCC2]
TRINITY_DN132511_c0_g1_i1	2870	119		AUR45128.1	2.1e-31	25.659	AUR45128.1 global transactivator protein [Spilosoma obliqua nucleopolyhedrosis virus]
TRINITY_DN133951_c0_g1_i8	2863	117		YP_003406869.1	6.66e-25	30.961	YP_003406869.1 serine/threonine protein kinase [Marseillevirus marseillevirus]
TRINITY_DN133292_c0_g1_i1	2854	196		ALH23278.1	2.43e-92	38.462	ALH23278.1 Hsp70 protein [Chrysochromulina ericina virus]
TRINITY_DN132484_c0_g2_i3	2850	83		ALH23304.1	0	43.003	ALH23304.1 DNA-directed RNA polymerase II, subunit RpB1 [Chrysochromulina ericina virus]
TRINITY_DN133349_c0_g3_i4	2841	63		BAO49385.1	8.61e-32	31.126	BAO49385.1 putative ATP-binding cassette transporter [Anomala cuprea entomopoxvirus]
TRINITY_DN131213_c1_g1_i3	2818	66		AZU98205.1	3.98e-92	36.038	AZU98205.1 ATP-dependent Clp protease [Salmonella phage Munch]
TRINITY_DN134292_c6_g2_i2	2813	652		AEH21910.1	4.71e-105	39.497	AEH21910.1 VHS1097 protein [Vibrio phage 1]
TRINITY_DN130646_c0_g3_i1	2809	815		AYV86658.1	2.13e-15	23.608	AYV86658.1 hypothetical protein Sylvanvirus5_26 [Sylvanvirus sp.]
TRINITY_DN133792_c6_g1_i6	2796	226		ARF11485.1	8.12e-13	25.077	ARF11485.1 magnesium-transporting ATPase [Klosneuvirus KNV1]
TRINITY_DN133702_c0_g1_i3	2793	152		CAD45443.1	7.23e-29	57.471	CAD45443.1 coat protein, partial [Iris mild mosaic virus] host
TRINITY_DN134334_c3_g3_i6	2769	127		AUL78987.1	2.27e-140	50.113	AUL78987.1 alanyl-tRNA synthetase [Tupanvirus deep ocean]
TRINITY_DN131344_c1_g1_i3	2763	80		AUL77822.1	1.59e-38	31.544	AUL77822.1 hypothetical protein [Tupanvirus soda lake]
TRINITY_DN134199_c4_g2_i3	2753	115		AYV87100.1	6.62e-26	28.652	AYV87100.1 putative puromycin-sensitive aminopeptidase isoform X1 [Sylvanvirus sp.]
TRINITY_DN129902_c0_g1_i6	2750	106		AYV78214.1	3.52e-23	29.289	AYV78214.1 eukaryotic translation initiation factor 4G [Edafosvirus sp.]
TRINITY_DN131690_c0_g2_i1	2748	116		AYV86658.1	2.08e-22	26.478	AYV86658.1 hypothetical protein Sylvanvirus5_26 [Sylvanvirus sp.]
TRINITY_DN133688_c5_g1_i1	2743	1511		ARF08651.1	8.23e-105	42.166	ARF08651.1 heat shock protein 83 kDa [Catovirus CTV1]
TRINITY_DN133765_c2_g1_i4	2733	94		AVK76871.1	3.06e-26	26.139	AVK76871.1 SNF2 N-incomplete-domain and Helicase C-domain containing protein [Pandoravirus macleodensis]
TRINITY_DN133326_c1_g2_i2	2728	272		ALD62002.1	5.46e-30	35	ALD62002.1 Ser/Thr kinase [Mollivirus sibericum]
TRINITY_DN133765_c2_g1_i3	2723	64		AVK75785.1	3.34e-20	35.079	AVK75785.1 SNF2 family DNA dependent ATPase [Pandoravirus neocaledonia]
TRINITY_DN129658_c0_g1_i4	2716	23		ARF09888.1	1.22e-20	33.161	ARF09888.1 ABC transporter [Indivirus ILV1]
TRINITY_DN134006_c4_g2_i4	2709	50		YP_003970108.1	2.04e-17	30.038	YP_003970108.1 putative family 2C serine/threonine phosphatase [Cafeteria roenbergensis virus BV-PW1]
TRINITY_DN134211_c1_g4_i4	2699	107		ADQ91181.1	1.63e-32	59.13	ADQ91181.1 hypothetical protein BpV2_014c [Bathycoccus sp. RCC1105 virus BpV2]
TRINITY_DN134199_c4_g2_i7	2692	105		AYV87100.1	6.55e-26	28.652	AYV87100.1 putative puromycin-sensitive aminopeptidase isoform X1 [Sylvanvirus sp.]
TRINITY_DN130284_c1_g2_i1	2674	184		AUV58803.1	3.95e-29	32	AUV58803.1 serine threonine kinase receptor, partial [Bandra megavirus]
TRINITY_DN133526_c2_g1_i1	2674	161		SPN79254.1	2e-26	31.317	SPN79254.1 5'-nucleotidase/apyrase [Brazilian cedratvirus IHUMI]
TRINITY_DN134273_c1_g1_i5	2663	139		AUV58803.1	5.4e-30	37.245	AUV58803.1 serine threonine kinase receptor, partial [Bandra megavirus]
TRINITY_DN133796_c1_g2_i4	2659	139		ARF12587.1	1.26e-34	32.359	ARF12587.1 leucine-rich repeat protein [Klosneuvirus KNV1]
TRINITY_DN127566_c0_g1_i1	2658	593		ADQ91674.1	1.08e-77	33.547	ADQ91674.1 hypothetical protein BpV1_047c [Bathycoccus sp. RCC1105 virus BpV1]
TRINITY_DN134334_c3_g3_i2	2653	134		AUL78987.1	6.24e-141	50.113	AUL78987.1 alanyl-tRNA synthetase [Tupanvirus deep ocean]
TRINITY_DN129779_c0_g1_i5	2653	144		YP_009182246.1	1.32e-20	71.429	YP_009182246.1 ubiquitin-like protein [Diatraea saccharalis granulovirus]
TRINITY_DN133694_c2_g1_i6	2639	292		AYV86658.1	5.58e-18	24.675	AYV86658.1 hypothetical protein Sylvanvirus5_26 [Sylvanvirus sp.]
TRINITY_DN129658_c0_g1_i3	2636	34		ARF09888.1	1.16e-20	33.161	ARF09888.1 ABC transporter [Indivirus ILV1]
TRINITY_DN133224_c1_g2_i1	2622	274		AVK77336.1	7.51e-21	29.87	AVK77336.1 Serine/threonine protein kinase [Pandoravirus macleodensis]
TRINITY_DN130284_c1_g2_i2	2619	149		ARF12587.1	1.47e-23	34.948	ARF12587.1 leucine-rich repeat protein [Klosneuvirus KNV1]
TRINITY_DN133911_c68_g3_i1	2607	150125		AIR93562.1	0	68.098	AIR93562.1 photosystem I P700 chlorophyll a apoprotein A2 [Prochlorococcus phage P-TIM68]
TRINITY_DN133123_c0_g1_i6	2606	41		ARF12587.1	9.28e-22	32.512	ARF12587.1 leucine-rich repeat protein [Klosneuvirus KNV1]
TRINITY_DN133655_c4_g1_i5	2602	424		AGE50238.1	5.77e-147	61.337	AGE50238.1 GDP-L-fucose synthase 2 [Acanthocystis turfacea Chlorella virus Canal-1]
TRINITY_DN134273_c1_g1_i4	2582	142		AUV58803.1	2.89e-30	37.245	AUV58803.1 serine threonine kinase receptor, partial [Bandra megavirus]
TRINITY_DN129779_c0_g1_i4	2582	130		YP_009182246.1	1.28e-20	71.429	YP_009182246.1 ubiquitin-like protein [Diatraea saccharalis granulovirus]
TRINITY_DN128929_c0_g2_i3	2579	33		AVK75419.1	5.39e-28	31.068	AVK75419.1 Ser/thr kinase [Pandoravirus quercus]
TRINITY_DN126622_c0_g2_i1	2573	159		AUL79809.1	4.72e-14	26.834	AUL79809.1 hypothetical protein [Tupanvirus deep ocean]
TRINITY_DN128929_c0_g2_i1	2570	25		AVK75419.1	5.33e-28	31.068	AVK75419.1 Ser/thr kinase [Pandoravirus quercus]
TRINITY_DN132967_c0_g1_i3	2567	84		AVL95162.1	5.54e-30	36.331	AVL95162.1 putative serine/threonine protein kinase receptor [Moumouvirus australiensis]
TRINITY_DN125353_c0_g1_i4	2559	30		AGV99363.1	3.54e-17	28.679	AGV99363.1 ABC transporter permease/ATP-binding protein [Bacillus phage proCM3]
TRINITY_DN128929_c0_g2_i2	2554	29		AVK75419.1	2.23e-28	31.596	AVK75419.1 Ser/thr kinase [Pandoravirus quercus]
TRINITY_DN128929_c0_g2_i5	2545	28		AVK75419.1	2.2e-28	31.596	AVK75419.1 Ser/thr kinase [Pandoravirus quercus]
TRINITY_DN132002_c1_g2_i4	2529	52		AYV75146.1	1.13e-130	38.817	AYV75146.1 plasma membrane ATPase [Terrestrivirus sp.]
TRINITY_DN129779_c0_g1_i3	2529	137		YP_009182246.1	1.25e-20	71.429	YP_009182246.1 ubiquitin-like protein [Diatraea saccharalis granulovirus]
TRINITY_DN126177_c1_g1_i9	2528	10		AEX62073.1	7.41e-12	25.912	AEX62073.1 putative serine_threonine protein kinase receptor [Megavirus courdo7]
TRINITY_DN124891_c0_g1_i5	2515	15		AYV76196.1	9.22e-12	29.167	AYV76196.1 hypothetical protein Terrestrivirus5_18 [Terrestrivirus sp.]
TRINITY_DN131115_c0_g1_i1	2514	112		ANB50516.1	1.17e-43	28.81	ANB50516.1 deoxyribodipyrimidine photolyase [Powai lake megavirus]
TRINITY_DN132424_c0_g1_i6	2510	57		ARF11106.1	7.02e-31	30.142	ARF11106.1 serine/threonine protein kinase [Hokovirus HKV1]
TRINITY_DN133996_c6_g7_i4	2506	497		AGE50969.1	4.49e-148	37.875	AGE50969.1 calcium-transporting ATPase, plasma membrane-type [Paramecium bursaria Chlorella virus CVB-1]
TRINITY_DN132424_c0_g1_i4	2504	48		AAK14529.1	2.23e-15	39.259	AAK14529.1 EsV-1-111 [Ectocarpus siliculosus virus 1]
TRINITY_DN134010_c2_g3_i3	2494	93		AYV76869.1	4.87e-71	47.122	AYV76869.1 serine/threonine protein kinase [Barrevirus sp.]
TRINITY_DN130614_c0_g1_i14	2488	25		ARF11708.1	7.72e-60	25.037	ARF11708.1 Zn-dependent peptidase [Klosneuvirus KNV1]
TRINITY_DN128818_c0_g1_i3	2484	114		AET73102.1	9.29e-39	39.914	AET73102.1 cell division protein FtsH [Phaeocystis globosa virus 12T]
TRINITY_DN133765_c2_g1_i1	2482	52		AVK75785.1	1.85e-20	35.079	AVK75785.1 SNF2 family DNA dependent ATPase [Pandoravirus neocaledonia]
TRINITY_DN134010_c2_g3_i6	2481	68		AYV76869.1	4.52e-71	47.122	AYV76869.1 serine/threonine protein kinase [Barrevirus sp.]
TRINITY_DN130051_c0_g1_i1	2474	117		AYV80106.1	2.92e-14	34.483	AYV80106.1 polyubiquitin [Gaeavirus sp.]
TRINITY_DN126177_c1_g1_i2	2468	14		AEX62073.1	7.12e-12	25.912	AEX62073.1 putative serine_threonine protein kinase receptor [Megavirus courdo7]
TRINITY_DN132240_c0_g1_i2	2460	48		AKI27071.1	1.09e-111	43.827	AKI27071.1 hypothetical protein [Moraxella phage Mcat3]
TRINITY_DN133369_c1_g2_i2	2460	84		ARF11983.1	1.14e-65	44.238	ARF11983.1 leucyl-tRNA synthetase [Klosneuvirus KNV1]
TRINITY_DN133369_c1_g2_i3	2460	80		ARF11983.1	1.21e-65	44.238	ARF11983.1 leucyl-tRNA synthetase [Klosneuvirus KNV1]
TRINITY_DN131740_c0_g1_i5	2455	34		AGA16196.1	6.84e-23	27.157	AGA16196.1 gta protein [Thysanoplusia orichalcea nucleopolyhedrovirus]
TRINITY_DN122533_c0_g2_i1	2452	133		ARF12034.1	4.98e-51	26.637	ARF12034.1 copper amine oxidase [Klosneuvirus KNV1]
TRINITY_DN126177_c1_g1_i8	2452	3		AEX62073.1	7.05e-12	25.912	AEX62073.1 putative serine_threonine protein kinase receptor [Megavirus courdo7]
TRINITY_DN131129_c3_g5_i2	2450	617		AUL79898.1	2.38e-47	33.52	AUL79898.1 putative acyl-CoA oxidase [Tupanvirus deep ocean]
TRINITY_DN131740_c0_g1_i4	2450	39		AGA16196.1	7.08e-23	27.157	AGA16196.1 gta protein [Thysanoplusia orichalcea nucleopolyhedrovirus]
TRINITY_DN133887_c2_g3_i1	2437	332		AXH77692.1	6.11e-20	33.918	AXH77692.1 guanosine polyphosphate pyrophosphohydrolase/synthetase [Caudovirales sp.]
TRINITY_DN134281_c1_g5_i2	2436	162		AUS02999.1	3.56e-72	40.342	AUS02999.1 ATP-dependent Clp protease ATP-binding subunit [Vibrio phage 2.275.O._10N.286.54.E11]
TRINITY_DN131213_c1_g1_i5	2434	53		ASV44736.1	4.3e-65	38.924	ASV44736.1 ATP-dependent Clp protease ATP-binding subunit [Agrobacterium phage Atu_ph07]
TRINITY_DN124891_c0_g1_i1	2434	20		AYV76196.1	8.75e-12	29.167	AYV76196.1 hypothetical protein Terrestrivirus5_18 [Terrestrivirus sp.]
TRINITY_DN127210_c1_g1_i2	2431	137		AFC34967.1	2.01e-43	31.99	AFC34967.1 hypothetical protein OtV6_059c [Ostreococcus tauri virus RT-2011]
TRINITY_DN122038_c0_g1_i1	2430	144		AYV86658.1	1.11e-20	24.419	AYV86658.1 hypothetical protein Sylvanvirus5_26 [Sylvanvirus sp.]
TRINITY_DN132695_c0_g1_i5	2429	28		ARF12423.1	1.31e-30	30.448	ARF12423.1 hypothetical protein Klosneuvirus_5_93 [Klosneuvirus KNV1]
TRINITY_DN132695_c0_g1_i3	2429	33		ARF12423.1	1.68e-29	35.345	ARF12423.1 hypothetical protein Klosneuvirus_5_93 [Klosneuvirus KNV1]
TRINITY_DN129821_c0_g1_i4	2429	52		AVK77336.1	3.31e-29	32.234	AVK77336.1 Serine/threonine protein kinase [Pandoravirus macleodensis]
TRINITY_DN128664_c1_g3_i7	2415	117		SNW62334.1	1.23e-37	25.701	SNW62334.1 Cytochrome P450-like protein E-class [Orpheovirus IHUMI-LCC2]
TRINITY_DN117981_c0_g1_i1	2412	100		ALR84495.1	1.21e-27	33.818	ALR84495.1 putative serine/threonine-protein kinase receptor [Niemeyer virus]
TRINITY_DN110294_c0_g1_i1	2406	2321		ADQ91411.1	4.09e-100	39.781	ADQ91411.1 hypothetical protein OlV1_034c [Ostreococcus lucimarinus virus 1]
TRINITY_DN129078_c0_g1_i5	2406	66		YP_009329013.1	5.81e-17	32.778	YP_009329013.1 5'nucleotidase/apyrase [Cedratvirus A11]
TRINITY_DN132967_c0_g1_i1	2405	69		AVL95162.1	5.4e-30	36.331	AVL95162.1 putative serine/threonine protein kinase receptor [Moumouvirus australiensis]
TRINITY_DN130825_c5_g5_i1	2403	49		AUV58803.1	5.43e-27	30.205	AUV58803.1 serine threonine kinase receptor, partial [Bandra megavirus]
TRINITY_DN132424_c0_g1_i2	2397	65		ARF11106.1	1.76e-30	30.357	ARF11106.1 serine/threonine protein kinase [Hokovirus HKV1]
TRINITY_DN132695_c0_g1_i1	2392	43		ARF12423.1	1.82e-29	35.345	ARF12423.1 hypothetical protein Klosneuvirus_5_93 [Klosneuvirus KNV1]
TRINITY_DN132695_c0_g1_i4	2392	33		ARF12423.1	1.93e-29	35.345	ARF12423.1 hypothetical protein Klosneuvirus_5_93 [Klosneuvirus KNV1]
TRINITY_DN129700_c0_g1_i1	2380	99		APC25860.1	1.07e-157	38.385	APC25860.1 Calcium-transporting ATPase [Only Syngen Nebraska virus 5]
TRINITY_DN127513_c0_g1_i1	2378	154		APD24140.1	2.24e-59	25.816	APD24140.1 translation elongation factor [Streptococcus phage IPP61]
TRINITY_DN132402_c0_g1_i1	2376	436		ARF12034.1	6.77e-53	27.007	ARF12034.1 copper amine oxidase [Klosneuvirus KNV1]
TRINITY_DN127291_c0_g1_i1	2374	104		AYV81191.1	1.07e-12	25.517	AYV81191.1 hypothetical protein Harvfovirus20_10 [Harvfovirus sp.]
TRINITY_DN132423_c0_g1_i1	2366	55		AAK14529.1	2.84e-28	28.975	AAK14529.1 EsV-1-111 [Ectocarpus siliculosus virus 1]
TRINITY_DN132240_c0_g1_i8	2362	44		AKI27071.1	6.47e-155	44.643	AKI27071.1 hypothetical protein [Moraxella phage Mcat3]
TRINITY_DN132511_c0_g1_i2	2356	63		AVK75805.1	3.12e-28	25.407	AVK75805.1 SNF2 family DNA dependent ATPase [Pandoravirus neocaledonia]
TRINITY_DN133887_c2_g3_i6	2355	425		AXH77692.1	6.2e-20	33.918	AXH77692.1 guanosine polyphosphate pyrophosphohydrolase/synthetase [Caudovirales sp.]
TRINITY_DN133535_c2_g2_i1	2354	540		ARF09181.1	2.82e-32	25.121	ARF09181.1 AMP-binding enzyme [Catovirus CTV1]
TRINITY_DN132423_c0_g1_i12	2353	48		AAK14529.1	2.81e-28	28.975	AAK14529.1 EsV-1-111 [Ectocarpus siliculosus virus 1]
TRINITY_DN133137_c1_g2_i6	2352	90		AUL79170.1	3.49e-120	37.011	AUL79170.1 ATP binding cassette sub family F [Tupanvirus deep ocean]
TRINITY_DN131514_c0_g1_i2	2348	23		AYV79236.1	6.06e-19	27.698	AYV79236.1 serine/threonine protein phosphatase [Faunusvirus sp.]
TRINITY_DN133951_c0_g1_i1	2346	34		AAA18252.1	3.92e-16	29.137	AAA18252.1 P68 protein [UR2 sarcoma virus]
TRINITY_DN131305_c1_g1_i1	2344	89		ARF11485.1	1.91e-29	23.328	ARF11485.1 magnesium-transporting ATPase [Klosneuvirus KNV1]
TRINITY_DN133166_c2_g3_i2	2343	492		AGH26266.1	0	52.882	AGH26266.1 glycine dehydrogenase [Prochlorococcus phage MED4-213]
TRINITY_DN133166_c2_g3_i1	2342	482		AGH26266.1	0	52.882	AGH26266.1 glycine dehydrogenase [Prochlorococcus phage MED4-213]
TRINITY_DN125942_c0_g1_i1	2338	41		YP_009325865.1	6.3e-99	36.8	YP_009325865.1 Calcium-transporting ATPase [Only Syngen Nebraska virus 5]
TRINITY_DN132423_c0_g1_i11	2338	38		AAK14529.1	2.2e-28	28.727	AAK14529.1 EsV-1-111 [Ectocarpus siliculosus virus 1]
TRINITY_DN131236_c0_g1_i1	2334	244		YP_003987364.1	2.4e-24	30	YP_003987364.1 putative serine/threonine-protein kinase/receptor [Acanthamoeba polyphaga mimivirus]
TRINITY_DN129053_c0_g1_i1	2333	115		ARF12587.1	5.11e-35	35.666	ARF12587.1 leucine-rich repeat protein [Klosneuvirus KNV1]
TRINITY_DN132985_c0_g2_i1	2326	200		ADQ91674.1	5.14e-48	31.481	ADQ91674.1 hypothetical protein BpV1_047c [Bathycoccus sp. RCC1105 virus BpV1]
TRINITY_DN134235_c2_g1_i5	2320	192		YP_009173066.1	1.25e-39	30.886	YP_009173066.1 hypothetical protein OlV7_054c [Ostreococcus lucimarinus virus 7]
TRINITY_DN133770_c1_g1_i2	2319	152		ATZ80349.1	6.26e-63	30.054	ATZ80349.1 putative ATP-dependent RNA helicase [Bodo saltans virus]
TRINITY_DN133725_c5_g2_i2	2315	294		AGC02305.1	1.91e-45	35.913	AGC02305.1 Protein Tyrosine Kinase (PTK) family protein [Acanthamoeba polyphaga moumouvirus]
TRINITY_DN127947_c0_g2_i1	2313	146		ADO98800.1	0	46.273	ADO98800.1 glycine dehydrogenase [Prochlorococcus phage P-HM1]
TRINITY_DN130359_c2_g1_i7	2313	169		AVK75580.1	1.75e-54	41.724	AVK75580.1 Serine/threonine protein kinase [Pandoravirus quercus]
TRINITY_DN134199_c4_g2_i8	2313	96		AYV87100.1	3.87e-26	28.652	AYV87100.1 putative puromycin-sensitive aminopeptidase isoform X1 [Sylvanvirus sp.]
TRINITY_DN130666_c0_g1_i1	2297	250		AYV86759.1	3.55e-37	32.963	AYV86759.1 hypothetical protein Sylvanvirus8_15 [Sylvanvirus sp.]
TRINITY_DN134325_c2_g1_i2	2295	214		AGC02305.1	4.89e-27	35.484	AGC02305.1 Protein Tyrosine Kinase (PTK) family protein [Acanthamoeba polyphaga moumouvirus]
TRINITY_DN133342_c1_g1_i8	2293	371		ADQ91674.1	9.05e-53	31.701	ADQ91674.1 hypothetical protein BpV1_047c [Bathycoccus sp. RCC1105 virus BpV1]
TRINITY_DN129078_c0_g1_i4	2293	73		SHO33141.1	1.28e-29	30.496	SHO33141.1 5'nucleotidase/apyrase [Cedratvirus A11]
TRINITY_DN129767_c4_g2_i4	2292	141		AGV99363.1	2.37e-38	47.399	AGV99363.1 ABC transporter permease/ATP-binding protein [Bacillus phage proCM3]
TRINITY_DN129767_c4_g2_i2	2292	132		AGV99363.1	4.42e-37	46.243	AGV99363.1 ABC transporter permease/ATP-binding protein [Bacillus phage proCM3]
TRINITY_DN132165_c1_g2_i5	2289	36		AVL93826.1	0	49.573	AVL93826.1 heat shock 70 kDa protein-like protein [Megavirus vitis]
TRINITY_DN133137_c1_g2_i7	2288	91		AUL79170.1	2.24e-120	37.011	AUL79170.1 ATP binding cassette sub family F [Tupanvirus deep ocean]
TRINITY_DN133155_c3_g4_i4	2286	196		ANB50516.1	1.18e-50	29.328	ANB50516.1 deoxyribodipyrimidine photolyase [Powai lake megavirus]
TRINITY_DN130614_c0_g1_i15	2280	29		ARF11708.1	2.9e-60	25.037	ARF11708.1 Zn-dependent peptidase [Klosneuvirus KNV1]
TRINITY_DN132952_c1_g2_i3	2276	469		AYV82044.1	6.1e-45	25.15	AYV82044.1 AMP-binding enzyme [Homavirus sp.]
TRINITY_DN132952_c1_g2_i4	2270	465		AYV82044.1	1.45e-44	25	AYV82044.1 AMP-binding enzyme [Homavirus sp.]
TRINITY_DN131281_c1_g1_i1	2269	69		AYV76196.1	6.9e-25	29.759	AYV76196.1 hypothetical protein Terrestrivirus5_18 [Terrestrivirus sp.]
TRINITY_DN132556_c1_g3_i1	2267	111		AYV87083.1	6.28e-29	26.906	AYV87083.1 putative RNA helicase SDE3 [Sylvanvirus sp.]
TRINITY_DN133905_c1_g2_i5	2265	120		AYV82044.1	8.48e-26	24.792	AYV82044.1 AMP-binding enzyme [Homavirus sp.]
TRINITY_DN124891_c0_g1_i3	2265	10		AYV76196.1	7.78e-12	29.167	AYV76196.1 hypothetical protein Terrestrivirus5_18 [Terrestrivirus sp.]
TRINITY_DN132631_c0_g2_i3	2260	101		AZV00415.1	1.09e-13	32.5	AZV00415.1 DNA polymerase IV [Paracoccus phage vB_PthS_Pthi1]
TRINITY_DN133536_c1_g4_i1	2259	441		AUF82230.1	1.32e-67	46.032	AUF82230.1 E3 ubiquitin--protein ligase MIEL1-like protein [Tetraselmis virus 1]
TRINITY_DN133344_c0_g2_i1	2259	63		YP_004895060.1	5.53e-28	29.47	YP_004895060.1 putative serine/threonine-protein kinase/receptor [Megavirus chiliensis]
TRINITY_DN133892_c58_g5_i3	2258	50822		AOV61907.1	0	84.507	AOV61907.1 photosystem II protein D2 [Synechococcus phage S-WAM2]
TRINITY_DN134006_c4_g2_i5	2258	50		YP_003970108.1	1.61e-17	30.038	YP_003970108.1 putative family 2C serine/threonine phosphatase [Cafeteria roenbergensis virus BV-PW1]
TRINITY_DN124103_c0_g1_i1	2257	118		AXH77692.1	9.41e-20	33.333	AXH77692.1 guanosine polyphosphate pyrophosphohydrolase/synthetase [Caudovirales sp.]
TRINITY_DN132728_c2_g1_i1	2252	158		AYV75195.1	6.85e-15	42.5	AYV75195.1 putative cytochrome b5 [Terrestrivirus sp.]
TRINITY_DN122070_c0_g1_i1	2248	68		BAM36030.2	1.97e-28	30.619	BAM36030.2 nucleocapsid protein [Persimmon virus A]
TRINITY_DN128595_c0_g1_i3	2242	30		ALR84495.1	2.24e-28	31.081	ALR84495.1 putative serine/threonine-protein kinase receptor [Niemeyer virus]
TRINITY_DN122154_c1_g1_i3	2237	29		AYV82044.1	1.21e-36	26.638	AYV82044.1 AMP-binding enzyme [Homavirus sp.]
TRINITY_DN132766_c1_g2_i2	2237	195		ADO67146.1	8.99e-20	32.808	ADO67146.1 putative eIF-2/eIF-5B [Cafeteria roenbergensis virus BV-PW1]
TRINITY_DN133684_c0_g1_i9	2236	32		AUL79898.1	4.11e-16	28.326	AUL79898.1 putative acyl-CoA oxidase [Tupanvirus deep ocean]
TRINITY_DN133388_c3_g2_i1	2235	177		ALJ99031.1	1.1e-110	34.537	ALJ99031.1 Xaa-Pro aminopeptidase [Acinetobacter phage Ab105-3phi]
TRINITY_DN133124_c0_g1_i3	2233	186		AGH31071.1	1.24e-135	50.327	AGH31071.1 ATP-dependent metalloprotease FtsH [Micromonas pusilla virus 12T]
TRINITY_DN131294_c0_g3_i8	2230	39		AYV82044.1	9.53e-42	25.47	AYV82044.1 AMP-binding enzyme [Homavirus sp.]
TRINITY_DN129821_c0_g1_i5	2228	37		sp|Q5UQG7.1|YR818_MIMIV	4.56e-26	34.112	sp|Q5UQG7.1|YR818_MIMIV RecName: Full=Putative serine/threonine-protein kinase/receptor R818; Flags: Precursor
TRINITY_DN119294_c0_g2_i2	2226	557		AYV78233.1	2.05e-84	36.401	AYV78233.1 L-threonine dehydratase biosynthetic IlvA [Edafosvirus sp.]
TRINITY_DN131768_c0_g2_i2	2226	108		ATW69289.1	2.9e-21	23.029	ATW69289.1 acetyl-coenzyme A synthetase [Staphylococcus phage UPMK_1]
TRINITY_DN128664_c1_g3_i8	2226	104		SNW62334.1	7.8e-15	23.333	SNW62334.1 Cytochrome P450-like protein E-class [Orpheovirus IHUMI-LCC2]
TRINITY_DN134146_c1_g5_i2	2225	83		AYV82542.1	2.23e-15	30.594	AYV82542.1 SDR family NAD(P)-dependent oxidoreductase [Hyperionvirus sp.]
TRINITY_DN133388_c3_g2_i3	2223	135		ALJ99031.1	3.6e-112	34.37	ALJ99031.1 Xaa-Pro aminopeptidase [Acinetobacter phage Ab105-3phi]
TRINITY_DN133342_c1_g1_i7	2222	391		ADQ91217.1	2.75e-82	33.605	ADQ91217.1 hypothetical protein BpV2_050c [Bathycoccus sp. RCC1105 virus BpV2]
TRINITY_DN134033_c1_g3_i8	2219	238		YP_007354741.1	8.8e-30	36.287	YP_007354741.1 Protein Tyrosine Kinase (PTK) family protein [Acanthamoeba polyphaga moumouvirus]
TRINITY_DN133551_c1_g1_i6	2219	99		AXH77692.1	7.04e-20	31.188	AXH77692.1 guanosine polyphosphate pyrophosphohydrolase/synthetase [Caudovirales sp.]
TRINITY_DN134019_c3_g1_i3	2217	495		AET73102.1	1.13e-40	39.662	AET73102.1 cell division protein FtsH [Phaeocystis globosa virus 12T]
TRINITY_DN134328_c3_g2_i6	2209	107		AYV75872.1	1.57e-11	19.865	AYV75872.1 hypothetical protein Terrestrivirus3_141 [Terrestrivirus sp.]
TRINITY_DN126934_c0_g2_i1	2208	182		ATW69219.1	5.46e-141	48.643	ATW69219.1 phosphoenolpyruvate carboxykinase [Staphylococcus phage UPMK_1]
TRINITY_DN133797_c2_g5_i5	2208	92		ALH23278.1	1.29e-74	35.514	ALH23278.1 Hsp70 protein [Chrysochromulina ericina virus]
TRINITY_DN134306_c3_g1_i2	2205	325		AYV75657.1	9.73e-164	37.987	AYV75657.1 ubiquitin-activating enzyme E1 [Terrestrivirus sp.]
TRINITY_DN133906_c1_g1_i2	2204	159		AYV77733.1	2.2e-84	32.165	AYV77733.1 CYP86A7 [Edafosvirus sp.]
TRINITY_DN129737_c0_g1_i1	2204	75		ASN68714.1	2.73e-16	25.145	ASN68714.1 hypothetical protein 9F5_27 [uncultured Caudovirales phage]
TRINITY_DN132666_c3_g3_i2	2201	62		AVK76543.1	6.92e-32	32.847	AVK76543.1 Ser/thr kinase [Pandoravirus neocaledonia]
TRINITY_DN130447_c1_g2_i3	2200	37		ANB51070.1	5.81e-29	31.908	ANB51070.1 putative serine/threonine protein kinase receptor [Powai lake megavirus]
TRINITY_DN133684_c0_g1_i10	2199	34		AUL79898.1	3.7e-16	28.326	AUL79898.1 putative acyl-CoA oxidase [Tupanvirus deep ocean]
TRINITY_DN130990_c1_g2_i1	2198	79		ADW80178.1	6.8e-18	29.008	ADW80178.1 patatin-family protein [Wolbachia endosymbiont wVitA of Nasonia vitripennis phage WOVitA1]
TRINITY_DN132314_c0_g1_i4	2194	66		BAO49385.1	2.48e-33	37.915	BAO49385.1 putative ATP-binding cassette transporter [Anomala cuprea entomopoxvirus]
TRINITY_DN132524_c1_g1_i1	2194	154		AUL80100.1	1.63e-22	40.994	AUL80100.1 elongation factor 2 [Tupanvirus deep ocean]
TRINITY_DN133836_c12_g2_i5	2192	395		AYV86980.1	1.25e-48	27.586	AYV86980.1 hypothetical protein Sylvanvirus16_21 [Sylvanvirus sp.]
TRINITY_DN133891_c0_g1_i4	2190	118		AYV84014.1	2.82e-122	35.507	AYV84014.1 aminopeptidase 1 [Hyperionvirus sp.]
TRINITY_DN118081_c0_g2_i1	2190	55		AHH01890.1	1.41e-32	34.63	AHH01890.1 ABC2 type transporter superfamily protein [Pithovirus sibericum]
TRINITY_DN132314_c0_g1_i6	2188	47		BAO49385.1	2.99e-32	38.235	BAO49385.1 putative ATP-binding cassette transporter [Anomala cuprea entomopoxvirus]
TRINITY_DN133892_c58_g5_i5	2187	26953		AIX47103.1	0	84.33	AIX47103.1 photosystem II D2 protein [Synechococcus phage ACG-2014d]
TRINITY_DN124891_c0_g1_i2	2184	16		AYV76196.1	7.31e-12	29.167	AYV76196.1 hypothetical protein Terrestrivirus5_18 [Terrestrivirus sp.]
TRINITY_DN133104_c2_g1_i1	2181	44		SNW62499.1	8.46e-25	37.768	SNW62499.1 Cyclin-dependent kinase [Orpheovirus IHUMI-LCC2]
TRINITY_DN132165_c1_g2_i4	2179	38		AVL93826.1	0	49.573	AVL93826.1 heat shock 70 kDa protein-like protein [Megavirus vitis]
TRINITY_DN134114_c1_g1_i6	2175	82		AVL95162.1	2.64e-25	30.435	AVL95162.1 putative serine/threonine protein kinase receptor [Moumouvirus australiensis]
TRINITY_DN131294_c0_g3_i7	2173	42		AYV82044.1	5.79e-42	25.47	AYV82044.1 AMP-binding enzyme [Homavirus sp.]
TRINITY_DN114735_c0_g1_i1	2171	107		AGC02305.1	5.94e-28	32.847	AGC02305.1 Protein Tyrosine Kinase (PTK) family protein [Acanthamoeba polyphaga moumouvirus]
TRINITY_DN133587_c3_g2_i3	2168	80		AYV75146.1	2.1e-119	40	AYV75146.1 plasma membrane ATPase [Terrestrivirus sp.]
TRINITY_DN132536_c0_g2_i1	2168	248		AGF85754.1	2.57e-36	31.488	AGF85754.1 tyrosine kinase family protein [Moumouvirus goulette]
TRINITY_DN125338_c0_g1_i2	2163	114		AYV86656.1	1.92e-58	33.333	AYV86656.1 hypothetical protein Sylvanvirus5_24 [Sylvanvirus sp.]
TRINITY_DN128626_c0_g1_i1	2162	213		AQN68650.1	1.15e-24	32.71	AQN68650.1 protein tyrosine kinase (PTK) family protein [Saudi moumouvirus]
TRINITY_DN128595_c0_g1_i6	2161	26		ALR84495.1	4.36e-32	33.829	ALR84495.1 putative serine/threonine-protein kinase receptor [Niemeyer virus]
TRINITY_DN129981_c1_g1_i10	2159	20		ATW69289.1	1.09e-27	31.136	ATW69289.1 acetyl-coenzyme A synthetase [Staphylococcus phage UPMK_1]
TRINITY_DN133702_c0_g1_i4	2158	97		CAD45443.1	5.37e-29	57.471	CAD45443.1 coat protein, partial [Iris mild mosaic virus]
TRINITY_DN134228_c3_g2_i11	2158	70		ARF10639.1	1.3e-18	31.22	ARF10639.1 IBR domain protein [Hokovirus HKV1]
TRINITY_DN122154_c1_g1_i2	2154	30		AYV82044.1	7.68e-44	25.449	AYV82044.1 AMP-binding enzyme [Homavirus sp.]
TRINITY_DN134006_c4_g2_i1	2154	33		YP_003970108.1	1.88e-17	30.038	YP_003970108.1 putative family 2C serine/threonine phosphatase [Cafeteria roenbergensis virus BV-PW1]
TRINITY_DN132314_c0_g1_i1	2153	42		BAO49385.1	2.48e-32	38.235	BAO49385.1 putative ATP-binding cassette transporter [Anomala cuprea entomopoxvirus]
TRINITY_DN134184_c3_g1_i3	2152	135		ARF11708.1	8.45e-106	28.212	ARF11708.1 Zn-dependent peptidase [Klosneuvirus KNV1]
TRINITY_DN134098_c3_g1_i1	2152	277		AYV78352.1	1.33e-67	30.344	AYV78352.1 uncharacterized protein Edafosvirus10_27 [Edafosvirus sp.]
TRINITY_DN131564_c0_g3_i2	2152	38		ABY53448.1	1.29e-18	55	ABY53448.1 polyprotein, partial [Ambrosia asymptomatic virus 2 UKM-2007]
TRINITY_DN129981_c1_g1_i9	2148	26		ATW69289.1	2.53e-23	33.495	ATW69289.1 acetyl-coenzyme A synthetase [Staphylococcus phage UPMK_1]
TRINITY_DN132165_c1_g2_i1	2143	38		AVL93826.1	0	49.917	AVL93826.1 heat shock 70 kDa protein-like protein [Megavirus vitis]
TRINITY_DN124103_c0_g1_i2	2143	160		AXH77692.1	1.07e-19	33.333	AXH77692.1 guanosine polyphosphate pyrophosphohydrolase/synthetase [Caudovirales sp.]
TRINITY_DN132314_c0_g1_i7	2142	21		BAO49385.1	2.43e-32	38.235	BAO49385.1 putative ATP-binding cassette transporter [Anomala cuprea entomopoxvirus]
TRINITY_DN128595_c0_g1_i1	2137	35		ALR84495.1	4.11e-32	33.829	ALR84495.1 putative serine/threonine-protein kinase receptor [Niemeyer virus]
TRINITY_DN127969_c0_g3_i1	2135	57		AYV84604.1	4.18e-66	30.283	AYV84604.1 putative ABC transporter E family member 1-like [Hyperionvirus sp.]
TRINITY_DN126177_c1_g1_i15	2134	6		AEX62073.1	5.54e-12	25.912	AEX62073.1 putative serine_threonine protein kinase receptor [Megavirus courdo7]
TRINITY_DN131351_c0_g1_i1	2127	127		ARF11106.1	6.23e-31	30.314	ARF11106.1 serine/threonine protein kinase [Hokovirus HKV1]
TRINITY_DN124817_c19_g1_i6	2124	109		AYV78356.1	3.15e-72	44.333	AYV78356.1 E3 ubiquitin-protein ligase RGLG1 [Edafosvirus sp.]
TRINITY_DN127608_c0_g1_i4	2111	196		BBI30359.1	1.97e-76	33.263	BBI30359.1 beta-galactosidase [Acanthamoeba castellanii medusavirus]
TRINITY_DN131213_c1_g1_i4	2110	50		ASV44736.1	6.78e-66	38.924	ASV44736.1 ATP-dependent Clp protease ATP-binding subunit [Agrobacterium phage Atu_ph07]
TRINITY_DN131962_c2_g1_i6	2108	70		BBA54297.1	1.69e-30	35.484	BBA54297.1 gag : akt fusion protein [Feline leukemia virus]
TRINITY_DN133863_c1_g1_i6	2107	31		APC25846.1	9.92e-119	40.145	APC25846.1 CTP synthetase [Only Syngen Nebraska virus 5]
TRINITY_DN133626_c4_g1_i6	2106	267		AGE53021.1	1.21e-15	28.094	AGE53021.1 fumarate reductase [Paramecium bursaria Chlorella virus CZ-2]
TRINITY_DN127877_c0_g2_i2	2105	45		AYV86658.1	2.28e-18	26.061	AYV86658.1 hypothetical protein Sylvanvirus5_26 [Sylvanvirus sp.]
TRINITY_DN126559_c0_g1_i3	2104	51		ADB03907.1	1.42e-19	30.216	ADB03907.1 serine/threonine protein kinase [Marseillevirus marseillevirus]
TRINITY_DN125353_c0_g1_i8	2102	16		AGV99363.1	2.48e-17	28.679	AGV99363.1 ABC transporter permease/ATP-binding protein [Bacillus phage proCM3]
TRINITY_DN128595_c0_g1_i2	2101	31		ALR84495.1	2.6e-28	31.081	ALR84495.1 putative serine/threonine-protein kinase receptor [Niemeyer virus]
TRINITY_DN133280_c0_g1_i5	2100	31		AZL90006.1	6.83e-33	31.034	AZL90006.1 putative serine/threonine-protein kinase [Mimivirus sp. SH]
TRINITY_DN133734_c2_g3_i5	2100	438		ANZ57016.2	1.93e-19	51.087	ANZ57016.2 hypothetical protein PPIV_ORF106 [Pike perch iridovirus]
TRINITY_DN130458_c0_g1_i1	2096	227		ALR84495.1	4.07e-16	28.929	ALR84495.1 putative serine/threonine-protein kinase receptor [Niemeyer virus]
TRINITY_DN134228_c3_g2_i3	2095	67		ARF10639.1	3.59e-16	27.966	ARF10639.1 IBR domain protein [Hokovirus HKV1]
TRINITY_DN133007_c2_g1_i4	2093	91		AMN83978.1	3.72e-17	27.759	AMN83978.1 putative glycosyl hydrolase [Faustovirus]
TRINITY_DN127877_c0_g2_i3	2092	41		AYV86658.1	2.25e-18	26.061	AYV86658.1 hypothetical protein Sylvanvirus5_26 [Sylvanvirus sp.]
TRINITY_DN128445_c0_g1_i2	2087	40		ADW80233.1	1.42e-15	31.507	ADW80233.1 ankyrin repeat protein [Wolbachia endosymbiont wVitB of Nasonia vitripennis phage WOVitB]
TRINITY_DN133734_c2_g3_i3	2085	413		ANZ57016.2	1.82e-19	51.087	ANZ57016.2 hypothetical protein PPIV_ORF106 [Pike perch iridovirus]
TRINITY_DN130764_c0_g2_i1	2085	221		ARF10611.1	2.67e-17	34.437	ARF10611.1 ubiquitin family protein [Hokovirus HKV1]
TRINITY_DN133104_c2_g1_i2	2084	20		SNW62499.1	8.81e-25	37.768	SNW62499.1 Cyclin-dependent kinase [Orpheovirus IHUMI-LCC2]
TRINITY_DN133664_c2_g2_i6	2083	48		AYV79236.1	4.49e-16	30.233	AYV79236.1 serine/threonine protein phosphatase [Faunusvirus sp.]
TRINITY_DN129981_c1_g1_i7	2081	17		ATW69289.1	8.21e-19	27.574	ATW69289.1 acetyl-coenzyme A synthetase [Staphylococcus phage UPMK_1]
TRINITY_DN133007_c2_g1_i2	2081	97		AMN83978.1	4.76e-18	27.083	AMN83978.1 putative glycosyl hydrolase [Faustovirus]
TRINITY_DN132326_c0_g4_i7	2078	28		AHH01653.1	9.06e-62	42.391	AHH01653.1 Ser/Thr protein kinase [Pithovirus sibericum]
TRINITY_DN129981_c1_g1_i2	2078	20		ATW69289.1	5.91e-31	27.407	ATW69289.1 acetyl-coenzyme A synthetase [Staphylococcus phage UPMK_1]
TRINITY_DN134077_c1_g3_i3	2075	118		AGE59884.1	7.04e-71	34.84	AGE59884.1 potassium transporter [Acanthocystis turfacea Chlorella virus TN603.4.2]
TRINITY_DN126177_c1_g1_i3	2074	11		AEX62073.1	5.25e-12	25.912	AEX62073.1 putative serine_threonine protein kinase receptor [Megavirus courdo7]
TRINITY_DN134006_c4_g2_i9	2070	55		YP_003970108.1	8.99e-17	29.771	YP_003970108.1 putative family 2C serine/threonine phosphatase [Cafeteria roenbergensis virus BV-PW1]
TRINITY_DN129981_c1_g1_i8	2068	20		ATW69289.1	5.55e-24	31.225	ATW69289.1 acetyl-coenzyme A synthetase [Staphylococcus phage UPMK_1]
TRINITY_DN129981_c1_g1_i3	2067	13		ATW69289.1	4.3e-23	33.981	ATW69289.1 acetyl-coenzyme A synthetase [Staphylococcus phage UPMK_1]
TRINITY_DN124763_c0_g1_i2	2066	30		ADT64012.1	1.16e-24	48.739	ADT64012.1 FolE [Streptococcus phage Dp-1]
TRINITY_DN128724_c0_g1_i1	2065	118		BAM73347.1	7.77e-104	33.821	BAM73347.1 LacZ protein [Human alphaherpesvirus 1 strain RH2]
TRINITY_DN132240_c0_g1_i7	2062	42		AKI27071.1	1.83e-128	42.981	AKI27071.1 hypothetical protein [Moraxella phage Mcat3]
TRINITY_DN132661_c0_g1_i4	2062	31		AGO84667.2	5.09e-29	34.859	AGO84667.2 Ser/thr kinase [Pandoravirus salinus]
TRINITY_DN130825_c5_g5_i3	2061	54		AUV58803.1	5.78e-26	34.091	AUV58803.1 serine threonine kinase receptor, partial [Bandra megavirus]
TRINITY_DN121952_c0_g2_i2	2060	500		ALI95657.1	1.02e-98	40.076	ALI95657.1 hypothetical protein OlV7_025c [Ostreococcus lucimarinus virus 7]
TRINITY_DN126177_c1_g1_i4	2058	10		AEX62073.1	5.17e-12	25.912	AEX62073.1 putative serine_threonine protein kinase receptor [Megavirus courdo7]
TRINITY_DN133863_c1_g1_i9	2055	23		APC25846.1	1.5e-124	42.125	APC25846.1 CTP synthetase [Only Syngen Nebraska virus 5]
TRINITY_DN133059_c1_g2_i1	2055	68		BAU80032.1	1.08e-16	37.654	BAU80032.1 serine/threonine protein kinase [Tokyovirus A1]
TRINITY_DN127969_c0_g3_i2	2047	47		AYV84604.1	2.26e-59	33.233	AYV84604.1 putative ABC transporter E family member 1-like [Hyperionvirus sp.]
TRINITY_DN132326_c0_g4_i1	2047	28		AVL94173.1	2.85e-46	40.952	AVL94173.1 putative serine/threonine protein kinase receptor [Megavirus vitis]
TRINITY_DN131963_c0_g6_i1	2045	72		AYV79236.1	1.83e-26	30.492	AYV79236.1 serine/threonine protein phosphatase [Faunusvirus sp.]
TRINITY_DN131308_c1_g5_i6	2042	110		AYV87044.1	5.34e-15	34.259	AYV87044.1 putative nnucleoredoxin [Sylvanvirus sp.]
TRINITY_DN3054_c0_g1_i1	2037	334		AYV84927.1	1.01e-17	27.714	AYV84927.1 hypothetical protein Satyrvirus1_13 [Satyrvirus sp.]
TRINITY_DN132679_c1_g4_i1	2034	37		YP_008437740.2	3.9e-61	42.857	YP_008437740.2 Ser/thr kinase [Pandoravirus salinus]
TRINITY_DN134352_c9_g4_i2	2034	308		AUF82638.1	1.24e-11	28.364	AUF82638.1 subtilase family protein [Tetraselmis virus 1]
TRINITY_DN132165_c1_g2_i8	2033	31		AVL93826.1	0	49.917	AVL93826.1 heat shock 70 kDa protein-like protein [Megavirus vitis]
TRINITY_DN132650_c3_g1_i1	2031	284		AUL79691.1	1.09e-134	40.532	AUL79691.1 putative ATP-citrate synthase [Tupanvirus deep ocean]
TRINITY_DN134006_c4_g2_i12	2030	26		YP_003970108.1	1.79e-17	30.038	YP_003970108.1 putative family 2C serine/threonine phosphatase [Cafeteria roenbergensis virus BV-PW1]
TRINITY_DN133863_c1_g1_i7	2029	35		APC25846.1	7.85e-125	42.561	APC25846.1 CTP synthetase [Only Syngen Nebraska virus 5]
TRINITY_DN130005_c0_g1_i1	2028	91		AVL93555.1	1.44e-24	30.657	AVL93555.1 putative AAA family ATPase [Megavirus vitis]
TRINITY_DN133101_c1_g4_i3	2027	87		AII17149.1	5.39e-21	33.333	AII17149.1 putative phaeophorbide a oxygenase [Aureococcus anophagefferens virus]
TRINITY_DN124817_c19_g1_i1	2024	134		AYV78356.1	3.37e-73	43.75	AYV78356.1 E3 ubiquitin-protein ligase RGLG1 [Edafosvirus sp.]
TRINITY_DN123019_c0_g2_i2	2023	45		AUL78987.1	4.03e-118	48.953	AUL78987.1 alanyl-tRNA synthetase [Tupanvirus deep ocean]
TRINITY_DN128595_c0_g1_i4	2020	29		ALR84495.1	3.74e-32	33.829	ALR84495.1 putative serine/threonine-protein kinase receptor [Niemeyer virus]
TRINITY_DN102495_c0_g1_i1	2019	75		ARF11708.1	2.97e-37	20.848	ARF11708.1 Zn-dependent peptidase [Klosneuvirus KNV1]
TRINITY_DN134228_c3_g2_i8	2017	73		ARF10639.1	6.2e-20	30.952	ARF10639.1 IBR domain protein [Hokovirus HKV1]
TRINITY_DN134198_c3_g2_i6	2016	63		AYV78344.1	1.85e-106	38.812	AYV78344.1 S9 family peptidase [Edafosvirus sp.]
TRINITY_DN132950_c0_g2_i4	2013	134		AXN57513.1	1.22e-12	27.451	AXN57513.1 short chain dehydrogenase [Escherichia virus P1]
TRINITY_DN124817_c19_g1_i3	2010	131		AYV78356.1	3.47e-80	50.763	AYV78356.1 E3 ubiquitin-protein ligase RGLG1 [Edafosvirus sp.]
TRINITY_DN117488_c0_g1_i1	2009	94		AYV85593.1	3.15e-17	28.274	AYV85593.1 hypothetical protein Satyrvirus24_17 [Satyrvirus sp.]
TRINITY_DN131215_c0_g1_i7	2009	60		AYV85593.1	3.04e-13	24.654	AYV85593.1 hypothetical protein Satyrvirus24_17 [Satyrvirus sp.]
TRINITY_DN132326_c0_g4_i2	2006	33		AHH01653.1	2.69e-62	42.391	AHH01653.1 Ser/Thr protein kinase [Pithovirus sibericum]
TRINITY_DN131359_c0_g2_i4	2006	107		YP_009174616.1	2.08e-16	29.06	YP_009174616.1 putative glycosyltransferase [Yellowstone lake phycodnavirus 2]
TRINITY_DN134185_c4_g1_i2	2001	133		ARF11106.1	2.6e-32	28.08	ARF11106.1 serine/threonine protein kinase [Hokovirus HKV1]
TRINITY_DN129981_c1_g1_i5	2000	17		ATW69289.1	1.76e-21	25.248	ATW69289.1 acetyl-coenzyme A synthetase [Staphylococcus phage UPMK_1]
TRINITY_DN133266_c2_g2_i7	1999	89		AYV84927.1	5.51e-18	25.291	AYV84927.1 hypothetical protein Satyrvirus1_13 [Satyrvirus sp.]
TRINITY_DN132666_c3_g3_i4	1998	40		AHH01653.1	4.47e-28	33.212	AHH01653.1 Ser/Thr protein kinase [Pithovirus sibericum]
TRINITY_DN126266_c0_g1_i4	1997	16		CAZ69386.1	1.23e-87	27.778	CAZ69386.1 putative serine palmitoyltransferase [Emiliania huxleyi virus 99B1]
TRINITY_DN128595_c0_g1_i5	1996	23		ALR84495.1	3.48e-32	33.829	ALR84495.1 putative serine/threonine-protein kinase receptor [Niemeyer virus]
TRINITY_DN134010_c2_g3_i1	1994	57		ARF11854.1	1.11e-55	43.529	ARF11854.1 serine/threonine protein kinase [Klosneuvirus KNV1]
TRINITY_DN133548_c0_g1_i4	1994	66		BAO49385.1	2.72e-39	36.328	BAO49385.1 putative ATP-binding cassette transporter [Anomala cuprea entomopoxvirus]
TRINITY_DN124891_c0_g1_i4	1991	15		AYV76196.1	6.18e-12	29.167	AYV76196.1 hypothetical protein Terrestrivirus5_18 [Terrestrivirus sp.]
TRINITY_DN120817_c0_g1_i2	1987	106		ARF11626.1	3.42e-57	32.474	ARF11626.1 translation initiation factor 4A-III [Klosneuvirus KNV1]
TRINITY_DN133256_c2_g3_i1	1987	111		AGO83315.2	2.32e-21	27.419	AGO83315.2 Serine/threonine protein kinase [Pandoravirus dulcis]
TRINITY_DN129658_c0_g1_i9	1986	13		ARF09888.1	4.32e-20	32.99	ARF09888.1 ABC transporter [Indivirus ILV1]
TRINITY_DN128445_c0_g1_i1	1984	42		ADW80233.1	1.42e-15	31.507	ADW80233.1 ankyrin repeat protein [Wolbachia endosymbiont wVitB of Nasonia vitripennis phage WOVitB]
TRINITY_DN127208_c0_g1_i2	1983	49		AGV99363.1	5.83e-15	25.641	AGV99363.1 ABC transporter permease/ATP-binding protein [Bacillus phage proCM3]
TRINITY_DN132484_c0_g2_i1	1982	45		ALH23304.1	2.18e-172	46.166	ALH23304.1 DNA-directed RNA polymerase II, subunit RpB1 [Chrysochromulina ericina virus]
TRINITY_DN122003_c0_g1_i4	1981	35		AYV82347.1	1.87e-41	28.154	AYV82347.1 sphingosine-1-phosphate lyase 1 [Homavirus sp.]
TRINITY_DN131962_c2_g1_i3	1980	81		BBA54297.1	1.43e-30	35.081	BBA54297.1 gag : akt fusion protein [Feline leukemia virus]
TRINITY_DN134315_c4_g2_i1	1980	180		AHH01890.1	4.43e-26	36.898	AHH01890.1 ABC2 type transporter superfamily protein [Pithovirus sibericum]
TRINITY_DN126266_c0_g1_i3	1978	10		CAZ69386.1	1.22e-87	27.778	CAZ69386.1 putative serine palmitoyltransferase [Emiliania huxleyi virus 99B1]
TRINITY_DN126237_c0_g1_i4	1977	59		ANZ57016.2	2.06e-20	62.5	ANZ57016.2 hypothetical protein PPIV_ORF106 [Pike perch iridovirus]
TRINITY_DN132661_c0_g1_i2	1976	20		AGO84667.2	4.07e-29	34.859	AGO84667.2 Ser/thr kinase [Pandoravirus salinus]
TRINITY_DN132326_c0_g4_i6	1975	46		AVL94173.1	1.98e-46	40.952	AVL94173.1 putative serine/threonine protein kinase receptor [Megavirus vitis]
TRINITY_DN133802_c3_g2_i1	1974	354		AEO93517.1	6.27e-114	50.144	AEO93517.1 gp258 [Bacillus virus G]
TRINITY_DN133558_c1_g2_i9	1974	22		AYV82044.1	6.52e-24	29.659	AYV82044.1 AMP-binding enzyme [Homavirus sp.]
TRINITY_DN127608_c0_g1_i7	1971	171		BBI30359.1	1.04e-67	34.501	BBI30359.1 beta-galactosidase [Acanthamoeba castellanii medusavirus]
TRINITY_DN133885_c3_g1_i4	1971	56		AXH72810.1	1.45e-14	26.844	AXH72810.1 NhaP-type Na+/H+ and K+/H+ antiporter [Myoviridae sp.]
TRINITY_DN130549_c2_g1_i3	1970	1392		ANM47321.1	1.15e-86	53.42	ANM47321.1 cysteine synthase [Streptococcus suis]
TRINITY_DN131255_c1_g1_i2	1970	133		AYV77846.1	1.91e-14	28.415	AYV77846.1 hypothetical protein Edafosvirus2_25 [Edafosvirus sp.]
TRINITY_DN129981_c1_g1_i4	1968	9		ATW69289.1	5.42e-28	31.136	ATW69289.1 acetyl-coenzyme A synthetase [Staphylococcus phage UPMK_1]
TRINITY_DN127303_c1_g3_i4	1967	176		AUF82658.1	4.88e-82	40.634	AUF82658.1 histidine decarboxylase [Tetraselmis virus 1]
TRINITY_DN128664_c1_g3_i9	1967	88		SNW62334.1	5.38e-38	25.701	SNW62334.1 Cytochrome P450-like protein E-class [Orpheovirus IHUMI-LCC2]
TRINITY_DN118417_c0_g1_i2	1966	118		ARF12058.1	5.82e-16	27.166	ARF12058.1 aminotransferase class-III [Klosneuvirus KNV1]
TRINITY_DN123924_c1_g1_i2	1958	152		AYV77733.1	2.31e-14	33.333	AYV77733.1 CYP86A7 [Edafosvirus sp.]
TRINITY_DN123924_c1_g1_i1	1958	321		AYV77733.1	2.76e-14	33.333	AYV77733.1 CYP86A7 [Edafosvirus sp.]
TRINITY_DN133961_c6_g3_i9	1956	139		AYV82314.1	5.65e-54	34.341	AYV82314.1 translation initiation factor 4A-III [Homavirus sp.]
TRINITY_DN131524_c3_g1_i1	1949	106		AYV79137.1	1.53e-45	36.047	AYV79137.1 serine/threonine protein kinase [Faunusvirus sp.]
TRINITY_DN126046_c0_g1_i2	1948	71		AHH01653.1	6.93e-33	34.354	AHH01653.1 Ser/Thr protein kinase [Pithovirus sibericum]
TRINITY_DN132661_c0_g1_i6	1947	15		AGO84667.2	3.75e-29	34.859	AGO84667.2 Ser/thr kinase [Pandoravirus salinus]
TRINITY_DN134124_c3_g1_i7	1947	26		AVK76543.1	1.22e-28	39.175	AVK76543.1 Ser/thr kinase [Pandoravirus neocaledonia]
TRINITY_DN133212_c4_g3_i2	1947	158		AVK77336.1	1.96e-23	28.777	AVK77336.1 Serine/threonine protein kinase [Pandoravirus macleodensis]
TRINITY_DN134164_c0_g2_i1	1946	196		AQM32647.1	2.15e-180	54.389	AQM32647.1 chaperonin GroEL [uncultured virus]
TRINITY_DN132204_c1_g3_i5	1946	61		AVK76543.1	4.67e-32	31.93	AVK76543.1 Ser/thr kinase [Pandoravirus neocaledonia]
TRINITY_DN115559_c0_g1_i1	1945	116		ATW69289.1	1.87e-37	32	ATW69289.1 acetyl-coenzyme A synthetase [Staphylococcus phage UPMK_1]
TRINITY_DN132995_c2_g1_i3	1944	153		AET73354.1	4.47e-19	38.816	AET73354.1 vacuolar protein 8 [Emiliania huxleyi virus PS401]
TRINITY_DN131933_c4_g2_i6	1942	159		AYV80565.1	8.44e-19	27.349	AYV80565.1 putative FAD-linked oxidoreductase YgaK [Harvfovirus sp.]
TRINITY_DN130825_c5_g5_i10	1937	45		AUV58803.1	5.3e-27	34.091	AUV58803.1 serine threonine kinase receptor, partial [Bandra megavirus]
TRINITY_DN131653_c0_g4_i2	1935	16		AVK77564.1	1.64e-28	47.059	AVK77564.1 Ser/thr kinase [Pandoravirus macleodensis]
TRINITY_DN132586_c0_g4_i4	1932	85		AGD92983.1	7.87e-29	31.046	AGD92983.1 putative serine/threonine-protein kinase/receptor [Megavirus lba]
TRINITY_DN131269_c1_g1_i5	1930	19		AEX62336.1	1.01e-50	36.806	AEX62336.1 putative serine_threonine protein kinase receptor [Moumouvirus Monve]
TRINITY_DN131269_c1_g1_i6	1930	24		AEX62336.1	7.04e-41	32.343	AEX62336.1 putative serine_threonine protein kinase receptor [Moumouvirus Monve]
TRINITY_DN132710_c0_g1_i1	1927	108		ASD51141.1	2.04e-32	26.856	ASD51141.1 putative dihydrolipoamide dehydrogenase [Erysipelothrix phage phi1605]
TRINITY_DN133280_c0_g1_i7	1924	26		AUV58803.1	4.98e-30	37.073	AUV58803.1 serine threonine kinase receptor, partial [Bandra megavirus]
TRINITY_DN131308_c1_g5_i7	1920	147		AYV87044.1	4.97e-15	34.259	AYV87044.1 putative nnucleoredoxin [Sylvanvirus sp.]
TRINITY_DN133436_c1_g19_i1	1918	271		AUL78714.1	0	51.633	AUL78714.1 mimivirus elongation factor aef-2 [Tupanvirus soda lake]
TRINITY_DN133541_c5_g4_i3	1915	111		AGF85754.1	6.93e-15	27.586	AGF85754.1 tyrosine kinase family protein [Moumouvirus goulette]
TRINITY_DN133551_c1_g1_i7	1914	34		AXH77692.1	3.7e-21	30.986	AXH77692.1 guanosine polyphosphate pyrophosphohydrolase/synthetase [Caudovirales sp.]
TRINITY_DN117806_c0_g1_i1	1912	62		AYV83822.1	5.03e-16	26.471	AYV83822.1 cytochrome P450 704B1 [Hyperionvirus sp.]
TRINITY_DN124817_c19_g1_i4	1910	139		AYV78356.1	3.95e-81	50	AYV78356.1 E3 ubiquitin-protein ligase RGLG1 [Edafosvirus sp.]
TRINITY_DN132556_c1_g3_i4	1910	66		AYV87083.1	7.2e-21	26.01	AYV87083.1 putative RNA helicase SDE3 [Sylvanvirus sp.]
TRINITY_DN124891_c0_g1_i6	1910	8		AYV76196.1	5.7e-12	29.167	AYV76196.1 hypothetical protein Terrestrivirus5_18 [Terrestrivirus sp.]
TRINITY_DN132586_c0_g4_i3	1908	104		AZL90006.1	4.07e-29	30.03	AZL90006.1 putative serine/threonine-protein kinase [Mimivirus sp. SH]
TRINITY_DN132723_c1_g1_i1	1907	275		ADW80235.1	5.59e-22	32.013	ADW80235.1 ankyrin repeat protein [Wolbachia endosymbiont wVitB of Nasonia vitripennis phage WOVitB]
TRINITY_DN131005_c1_g2_i1	1906	726		AUL79398.1	7.08e-114	40.71	AUL79398.1 catalase [Tupanvirus deep ocean]
TRINITY_DN132396_c1_g1_i1	1906	174		AYV83822.1	1.05e-38	28.504	AYV83822.1 cytochrome P450 704B1 [Hyperionvirus sp.]
TRINITY_DN129658_c0_g1_i1	1906	15		ARF09888.1	3.91e-20	32.99	ARF09888.1 ABC transporter [Indivirus ILV1]
TRINITY_DN133664_c2_g2_i11	1906	55		AYV79236.1	8.78e-16	30.233	AYV79236.1 serine/threonine protein phosphatase [Faunusvirus sp.]
TRINITY_DN130049_c0_g1_i2	1906	155		ANS04300.1	9.27e-11	32.653	ANS04300.1 hypothetical protein [uncultured Mediterranean phage]
TRINITY_DN132666_c3_g3_i3	1905	50		AHH01653.1	3.5e-28	33.212	AHH01653.1 Ser/Thr protein kinase [Pithovirus sibericum]
TRINITY_DN132006_c0_g1_i3	1904	77		YP_009325865.1	6.57e-118	40.83	YP_009325865.1 Calcium-transporting ATPase [Only Syngen Nebraska virus 5]
TRINITY_DN126559_c0_g1_i4	1903	54		AVL95162.1	1.59e-22	29.371	AVL95162.1 putative serine/threonine protein kinase receptor [Moumouvirus australiensis]
TRINITY_DN133664_c2_g2_i17	1903	52		AYV79236.1	5.78e-16	30.233	AYV79236.1 serine/threonine protein phosphatase [Faunusvirus sp.]
TRINITY_DN120188_c0_g1_i2	1901	265		ATW69289.1	8.77e-50	32.599	ATW69289.1 acetyl-coenzyme A synthetase [Staphylococcus phage UPMK_1]
TRINITY_DN130811_c1_g1_i1	1899	47		SNW62233.1	8.34e-170	43.16	SNW62233.1 Isoleucyl-tRNA synthetase [Orpheovirus IHUMI-LCC2]
TRINITY_DN134898_c0_g1_i1	1898	646		AYV75470.1	2.62e-21	24.942	AYV75470.1 putative cytochrome P450 4C1-like isoform X2 [Terrestrivirus sp.]
TRINITY_DN132641_c0_g1_i2	1897	80		ARF10530.1	9.1e-16	32.298	ARF10530.1 leucine-rich repeat protein [Hokovirus HKV1]
TRINITY_DN133212_c4_g3_i3	1896	179		AVK77336.1	1.76e-23	28.777	AVK77336.1 Serine/threonine protein kinase [Pandoravirus macleodensis]
TRINITY_DN133454_c0_g2_i4	1895	99		AVK76543.1	2.43e-26	31.597	AVK76543.1 Ser/thr kinase [Pandoravirus neocaledonia]
TRINITY_DN132628_c1_g3_i3	1894	51		AHH01890.1	7.17e-69	30	AHH01890.1 ABC2 type transporter superfamily protein [Pithovirus sibericum]
TRINITY_DN133771_c0_g2_i1	1894	163		ARF08211.1	1.48e-42	30.653	ARF08211.1 aromatic amino acid lyase [Catovirus CTV1]
TRINITY_DN129726_c1_g1_i3	1894	54		AYV87100.1	1.34e-26	28.883	AYV87100.1 putative puromycin-sensitive aminopeptidase isoform X1 [Sylvanvirus sp.]
TRINITY_DN112737_c0_g1_i1	1893	74		AYV83822.1	8.17e-80	33.937	AYV83822.1 cytochrome P450 704B1 [Hyperionvirus sp.]
TRINITY_DN134157_c2_g1_i3	1893	118		ADX06089.1	9.41e-21	30.628	ADX06089.1 putative leucine-rich repeat ribonuclease inhibitor family protein [Organic Lake phycodnavirus 1]
TRINITY_DN129987_c0_g2_i1	1892	57		AYV86759.1	2.57e-49	38.168	AYV86759.1 hypothetical protein Sylvanvirus8_15 [Sylvanvirus sp.]
TRINITY_DN133829_c0_g3_i1	1889	174		AQM32647.1	7.95e-165	49.14	AQM32647.1 chaperonin GroEL [uncultured virus]
TRINITY_DN133747_c3_g2_i6	1889	178		ALJ98958.1	2.51e-150	43.52	ALJ98958.1 xanthine dehydrogenase [Acinetobacter phage Ab105-3phi]
TRINITY_DN125338_c0_g1_i1	1889	75		AYV86656.1	4.97e-59	33.333	AYV86656.1 hypothetical protein Sylvanvirus5_24 [Sylvanvirus sp.]
TRINITY_DN132679_c1_g4_i3	1888	47		YP_008437740.2	1.41e-61	42.857	YP_008437740.2 Ser/thr kinase [Pandoravirus salinus]
TRINITY_DN130841_c1_g2_i2	1888	64		AGE57154.1	9.02e-18	31.746	AGE57154.1 ankyrin repeat PH and SEC7 domain containing protein [Paramecium bursaria Chlorella virus NE-JV-4]
TRINITY_DN131734_c0_g1_i3	1888	90		ADW80236.1	3.07e-13	30.27	ADW80236.1 ankyrin repeat protein [Wolbachia endosymbiont wVitB of Nasonia vitripennis phage WOVitB]
TRINITY_DN131514_c0_g1_i7	1886	26		AYV79236.1	4.48e-19	27.698	AYV79236.1 serine/threonine protein phosphatase [Faunusvirus sp.]
TRINITY_DN133641_c5_g5_i2	1883	199		AGH31316.1	2.15e-109	43.681	AGH31316.1 ATP-dependent metalloprotease [Ostreococcus lucimarinus virus OlV5]
TRINITY_DN133337_c4_g3_i1	1883	361		AYV79137.1	1.29e-40	33.083	AYV79137.1 serine/threonine protein kinase [Faunusvirus sp.]
TRINITY_DN134161_c0_g4_i1	1882	76		ATW69289.1	4.76e-26	26.735	ATW69289.1 acetyl-coenzyme A synthetase [Staphylococcus phage UPMK_1]
TRINITY_DN134210_c2_g5_i8	1881	29		ARF12560.1	1.52e-17	34.31	ARF12560.1 F-box/leucine-rich repeat protein [Klosneuvirus KNV1]
TRINITY_DN134122_c2_g1_i2	1881	130		AGO84667.2	8.27e-13	26.255	AGO84667.2 Ser/thr kinase [Pandoravirus salinus]
TRINITY_DN132628_c1_g3_i4	1880	52		AHH01890.1	4.26e-63	29.533	AHH01890.1 ABC2 type transporter superfamily protein [Pithovirus sibericum]
TRINITY_DN133558_c1_g2_i12	1880	14		AYV82044.1	5.55e-24	29.659	AYV82044.1 AMP-binding enzyme [Homavirus sp.]
TRINITY_DN133212_c4_g3_i6	1880	152		AVK77336.1	1.69e-23	28.777	AVK77336.1 Serine/threonine protein kinase [Pandoravirus macleodensis]
TRINITY_DN130964_c1_g1_i2	1879	377		AJP55623.1	2.53e-88	36.1	AJP55623.1 firefly luciferase [synthetic construct]
TRINITY_DN132644_c1_g4_i3	1878	653		AUL79109.1	1.33e-41	34.155	AUL79109.1 cyclin domain fused to cyclin-dependent serine/threonine protein kinase [Tupanvirus deep ocean]
TRINITY_DN133337_c4_g3_i3	1878	342		AYV79137.1	4.21e-41	33.585	AYV79137.1 serine/threonine protein kinase [Faunusvirus sp.]
TRINITY_DN131740_c0_g1_i2	1878	25		AGA16196.1	3.81e-23	27.157	AGA16196.1 gta protein [Thysanoplusia orichalcea nucleopolyhedrovirus]
TRINITY_DN132823_c0_g1_i6	1877	50		ATW69289.1	8.41e-11	22.52	ATW69289.1 acetyl-coenzyme A synthetase [Staphylococcus phage UPMK_1]
TRINITY_DN131005_c1_g2_i2	1876	700		AUL79398.1	3.19e-113	41.818	AUL79398.1 catalase [Tupanvirus deep ocean]
TRINITY_DN131269_c1_g1_i3	1875	14		AQN68650.1	5.38e-37	35.833	AQN68650.1 protein tyrosine kinase (PTK) family protein [Saudi moumouvirus]
TRINITY_DN132423_c0_g1_i9	1875	57		AAK14529.1	1.56e-28	28.975	AAK14529.1 EsV-1-111 [Ectocarpus siliculosus virus 1]
TRINITY_DN133755_c0_g2_i1	1875	139		AYV83219.1	1.57e-21	23.645	AYV83219.1 hypothetical protein Hyperionvirus5_25 [Hyperionvirus sp.]
TRINITY_DN134248_c1_g2_i1	1873	149		YP_009481332.1	5.34e-26	35.294	YP_009481332.1 Serine/threonine protein kinase [Pandoravirus macleodensis]
TRINITY_DN131740_c0_g1_i3	1873	27		AGA16196.1	3.93e-23	27.157	AGA16196.1 gta protein [Thysanoplusia orichalcea nucleopolyhedrovirus]
TRINITY_DN132728_c3_g1_i2	1871	162		AYV75195.1	5.85e-17	45	AYV75195.1 putative cytochrome b5 [Terrestrivirus sp.]
TRINITY_DN132165_c1_g2_i2	1870	11		ALH23278.1	3.18e-135	54.3	ALH23278.1 Hsp70 protein [Chrysochromulina ericina virus]
TRINITY_DN134210_c2_g5_i13	1870	23		ARF12559.1	4.46e-19	32.781	ARF12559.1 F-box/leucine-rich repeat protein [Klosneuvirus KNV1]
TRINITY_DN125545_c0_g1_i1	1869	80		BAR27644.1	1.57e-83	34.362	BAR27644.1 Glucose-6-phosphate dehydrogenase [uncultured Mediterranean phage uvMED]
TRINITY_DN133402_c0_g1_i1	1869	74		BAT22435.1	7.5e-19	30.435	BAT22435.1 putative glycosyltransferase [Yellowstone lake phycodnavirus 2]
TRINITY_DN133388_c3_g2_i6	1868	90		ALJ99031.1	1.07e-86	32.833	ALJ99031.1 Xaa-Pro aminopeptidase [Acinetobacter phage Ab105-3phi]
TRINITY_DN128037_c2_g1_i2	1868	874		BBI30359.1	2.59e-70	32.573	BBI30359.1 beta-galactosidase [Acanthamoeba castellanii medusavirus]
TRINITY_DN131215_c0_g1_i5	1868	63		AYV85593.1	1.96e-13	24.654	AYV85593.1 hypothetical protein Satyrvirus24_17 [Satyrvirus sp.]
TRINITY_DN124581_c0_g1_i1	1866	80		ARF11650.1	1.66e-72	30.205	ARF11650.1 HrpA-like RNA helicase [Klosneuvirus KNV1]
TRINITY_DN132549_c0_g1_i6	1866	41		ANB50516.1	7.01e-39	28.647	ANB50516.1 deoxyribodipyrimidine photolyase [Powai lake megavirus]
TRINITY_DN133542_c2_g2_i4	1865	180		BBA54297.1	1.54e-74	42.14	BBA54297.1 gag : akt fusion protein [Feline leukemia virus]
TRINITY_DN133369_c1_g2_i1	1865	60		AYV81977.1	3.65e-63	34.439	AYV81977.1 leucyl-tRNA synthetase [Homavirus sp.]
TRINITY_DN129252_c4_g4_i1	1865	346		AYV80106.1	2.12e-14	34.266	AYV80106.1 polyubiquitin [Gaeavirus sp.]
TRINITY_DN133624_c6_g3_i3	1862	170		ADX05878.1	2.01e-142	39.655	ADX05878.1 putative DNA-directed RNA polymerase [Organic Lake phycodnavirus 1]
TRINITY_DN133180_c2_g3_i4	1862	104		ARF08211.1	5.38e-42	30.964	ARF08211.1 aromatic amino acid lyase [Catovirus CTV1]
TRINITY_DN127608_c0_g1_i5	1861	238		BBI30359.1	3.73e-87	34.845	BBI30359.1 beta-galactosidase [Acanthamoeba castellanii medusavirus]
TRINITY_DN127608_c0_g1_i3	1861	144		BBI30359.1	6.87e-84	34.021	BBI30359.1 beta-galactosidase [Acanthamoeba castellanii medusavirus]
TRINITY_DN130081_c4_g2_i2	1861	190		AYV82031.1	5.21e-81	73.214	AYV82031.1 Ras-like protein Rab-11A [Homavirus sp.]
TRINITY_DN132661_c0_g1_i1	1861	22		AGO84667.2	2.91e-29	34.859	AGO84667.2 Ser/thr kinase [Pandoravirus salinus]
TRINITY_DN133980_c1_g3_i3	1860	139		AYV76337.1	5.05e-39	26.429	AYV76337.1 pyruvate oxidase [Terrestrivirus sp.]
TRINITY_DN133402_c0_g1_i5	1860	84		BAT22435.1	7.66e-19	30.435	BAT22435.1 putative glycosyltransferase [Yellowstone lake phycodnavirus 2]
TRINITY_DN132424_c0_g1_i3	1858	35		ARF11106.1	3.54e-31	30.403	ARF11106.1 serine/threonine protein kinase [Hokovirus HKV1]
TRINITY_DN131269_c1_g1_i1	1857	15		AKI80546.1	8.8e-26	40.299	AKI80546.1 putative serine/threonine-protein kinase/receptor [Acanthamoeba polyphaga mimivirus]
TRINITY_DN128037_c2_g1_i3	1856	846		BBI30359.1	2.37e-70	32.573	BBI30359.1 beta-galactosidase [Acanthamoeba castellanii medusavirus]
TRINITY_DN131524_c3_g1_i2	1856	90		AYV79137.1	1.01e-45	36.047	AYV79137.1 serine/threonine protein kinase [Faunusvirus sp.]
TRINITY_DN133551_c1_g1_i1	1855	89		AXH77692.1	2.45e-21	35.465	AXH77692.1 guanosine polyphosphate pyrophosphohydrolase/synthetase [Caudovirales sp.]
TRINITY_DN131333_c3_g2_i2	1851	364		AET73354.1	1.68e-15	34.101	AET73354.1 vacuolar protein 8 [Emiliania huxleyi virus PS401]
TRINITY_DN132549_c0_g1_i2	1850	70		ANB50516.1	6.55e-39	28.647	ANB50516.1 deoxyribodipyrimidine photolyase [Powai lake megavirus]
TRINITY_DN126349_c0_g1_i1	1850	239		AYV85227.1	2.66e-29	29.15	AYV85227.1 FAD-binding oxidoreductase [Satyrvirus sp.]
TRINITY_DN131005_c1_g1_i1	1849	780		AUL79398.1	6.58e-113	41.151	AUL79398.1 catalase [Tupanvirus deep ocean]
TRINITY_DN131063_c0_g3_i2	1849	223		AAT99858.1	1.16e-38	31.25	AAT99858.1 unknown [Diachasmimorpha longicaudata entomopoxvirus]
TRINITY_DN131639_c1_g2_i6	1848	74		ARF09596.1	2.71e-28	35.354	ARF09596.1 FAD synthase [Indivirus ILV1]
TRINITY_DN133402_c0_g1_i3	1848	99		BAT22435.1	6.83e-19	30.435	BAT22435.1 putative glycosyltransferase [Yellowstone lake phycodnavirus 2]
TRINITY_DN133796_c1_g2_i1	1846	83		ARF12587.1	3.49e-35	32.359	ARF12587.1 leucine-rich repeat protein [Klosneuvirus KNV1]
TRINITY_DN129181_c1_g3_i3	1846	43		AVK76543.1	2.33e-21	34.559	AVK76543.1 Ser/thr kinase [Pandoravirus neocaledonia]
TRINITY_DN112555_c0_g1_i1	1845	84		AYV82314.1	5.18e-22	32.02	AYV82314.1 translation initiation factor 4A-III [Homavirus sp.]
TRINITY_DN131333_c3_g2_i3	1844	345		AET73354.1	1.67e-15	34.101	AET73354.1 vacuolar protein 8 [Emiliania huxleyi virus PS401]
TRINITY_DN130123_c0_g1_i3	1842	80		AFN42313.1	6.17e-19	22.927	AFN42313.1 cytochrome P450 [Cotesia sesamiae Mombasa bracovirus]
TRINITY_DN133284_c0_g2_i2	1840	139		ALI95552.1	5.89e-34	26.448	ALI95552.1 hypothetical protein OlV2_189c [Ostreococcus lucimarinus virus 2]
TRINITY_DN134252_c3_g1_i6	1840	172		APD24140.1	1e-25	23.291	APD24140.1 translation elongation factor [Streptococcus phage IPP61]
TRINITY_DN128037_c2_g1_i1	1839	872		BBI30359.1	2.07e-70	32.573	BBI30359.1 beta-galactosidase [Acanthamoeba castellanii medusavirus]
TRINITY_DN134057_c1_g2_i1	1838	95		AQN68650.1	2.17e-35	33.818	AQN68650.1 protein tyrosine kinase (PTK) family protein [Saudi moumouvirus]
TRINITY_DN131568_c0_g1_i3	1838	14		AVR52835.1	1.65e-30	34.884	AVR52835.1 serine/threonine protein kinase [Marseillevirus Shanghai 1]
TRINITY_DN131933_c4_g2_i4	1837	148		AYV80565.1	6.39e-19	27.349	AYV80565.1 putative FAD-linked oxidoreductase YgaK [Harvfovirus sp.]
TRINITY_DN134179_c2_g1_i4	1837	95		ADX06089.1	1.94e-16	31.757	ADX06089.1 putative leucine-rich repeat ribonuclease inhibitor family protein [Organic Lake phycodnavirus 1]
TRINITY_DN128262_c1_g2_i3	1836	46		AVK77336.1	2.99e-30	32.342	AVK77336.1 Serine/threonine protein kinase [Pandoravirus macleodensis]
TRINITY_DN132805_c1_g3_i6	1836	378		YP_003987364.1	4.09e-25	38.095	YP_003987364.1 putative serine/threonine-protein kinase/receptor [Acanthamoeba polyphaga mimivirus]
TRINITY_DN132496_c0_g1_i1	1836	196		AYV77733.1	2.75e-21	25.191	AYV77733.1 CYP86A7 [Edafosvirus sp.]
TRINITY_DN128721_c0_g2_i1	1834	342		AYV87106.1	1.4e-12	28.866	AYV87106.1 phospholipase [Sylvanvirus sp.]
TRINITY_DN124763_c0_g1_i4	1831	30		ADT64012.1	9.22e-25	48.739	ADT64012.1 FolE [Streptococcus phage Dp-1]
TRINITY_DN128929_c0_g2_i7	1830	26		BBI30152.1	6.1e-28	32.353	BBI30152.1 Ser/Thr protein kinase [Acanthamoeba castellanii medusavirus]
TRINITY_DN131933_c4_g2_i1	1828	140		AYV80565.1	6.32e-19	27.349	AYV80565.1 putative FAD-linked oxidoreductase YgaK [Harvfovirus sp.]
TRINITY_DN134077_c1_g3_i6	1827	95		AGE59884.1	3.06e-70	34.594	AGE59884.1 potassium transporter [Acanthocystis turfacea Chlorella virus TN603.4.2]
TRINITY_DN133180_c2_g3_i6	1827	104		ARF08211.1	4.6e-42	30.964	ARF08211.1 aromatic amino acid lyase [Catovirus CTV1]
TRINITY_DN131734_c0_g1_i4	1827	76		ADW80236.1	2.86e-13	30.27	ADW80236.1 ankyrin repeat protein [Wolbachia endosymbiont wVitB of Nasonia vitripennis phage WOVitB]
TRINITY_DN133180_c2_g3_i2	1826	131		ARF08211.1	5.23e-48	31.551	ARF08211.1 aromatic amino acid lyase [Catovirus CTV1]
TRINITY_DN133006_c2_g2_i1	1826	104		AVK75720.1	7.36e-24	23.661	AVK75720.1 hAT family C-terminal dimerisation region domain [Pandoravirus neocaledonia]
TRINITY_DN131429_c1_g1_i1	1822	126		ABC61144.1	5.69e-52	57.895	ABC61144.1 unknown [Choristoneura fumiferana granulovirus]
TRINITY_DN131115_c0_g2_i1	1820	75		ARF10859.1	8.17e-40	27.455	ARF10859.1 deoxyribodipyrimidine photolyase [Hokovirus HKV1]
TRINITY_DN129658_c0_g1_i8	1820	21		ARF09888.1	3.49e-20	32.99	ARF09888.1 ABC transporter [Indivirus ILV1]
TRINITY_DN133559_c1_g2_i6	1820	58		AZL90006.1	2.9e-12	25.795	AZL90006.1 putative serine/threonine-protein kinase [Mimivirus sp. SH]
TRINITY_DN131005_c1_g1_i2	1819	754		AUL79398.1	2.99e-112	42.326	AUL79398.1 catalase [Tupanvirus deep ocean]
TRINITY_DN131429_c1_g1_i2	1819	61		ABC61144.1	2.05e-45	55.484	ABC61144.1 unknown [Choristoneura fumiferana granulovirus]
TRINITY_DN134033_c1_g3_i10	1818	28		BBI30403.1	1.35e-30	38.776	BBI30403.1 Ser/Thr protein kinase [Acanthamoeba castellanii medusavirus]
TRINITY_DN133155_c3_g4_i3	1817	168		ANB50516.1	1.69e-41	28.472	ANB50516.1 deoxyribodipyrimidine photolyase [Powai lake megavirus]
TRINITY_DN131269_c1_g1_i4	1816	9		AGO83315.2	4.53e-20	45.378	AGO83315.2 Serine/threonine protein kinase [Pandoravirus dulcis]
TRINITY_DN131568_c0_g1_i1	1810	19		AVR52835.1	1.5e-30	34.884	AVR52835.1 serine/threonine protein kinase [Marseillevirus Shanghai 1]
TRINITY_DN129737_c0_g1_i2	1809	37		ASN68714.1	1.85e-16	25.145	ASN68714.1 hypothetical protein 9F5_27 [uncultured Caudovirales phage]
TRINITY_DN133180_c2_g3_i8	1808	95		ARF08211.1	4.4e-47	31.551	ARF08211.1 aromatic amino acid lyase [Catovirus CTV1]
TRINITY_DN131269_c1_g1_i2	1807	12		AEX62336.1	4.44e-41	35.769	AEX62336.1 putative serine_threonine protein kinase receptor [Moumouvirus Monve]
TRINITY_DN133896_c1_g1_i1	1807	175		AYV87044.1	9.06e-17	32.407	AYV87044.1 putative nnucleoredoxin [Sylvanvirus sp.]
TRINITY_DN133489_c0_g3_i5	1806	246		AAT65057.1	1.91e-55	39.55	AAT65057.1 putative leucine aminopeptidase, partial [Mycoplasma fermentans]
TRINITY_DN133863_c1_g1_i2	1804	30		APC25846.1	1.37e-115	41.632	APC25846.1 CTP synthetase [Only Syngen Nebraska virus 5]
TRINITY_DN133863_c1_g1_i3	1804	82		APC25846.1	1.32e-114	40.717	APC25846.1 CTP synthetase [Only Syngen Nebraska virus 5]
TRINITY_DN133489_c0_g3_i3	1804	300		AAT65057.1	2.34e-55	39.55	AAT65057.1 putative leucine aminopeptidase, partial [Mycoplasma fermentans]
TRINITY_DN124476_c1_g2_i1	1801	81		AGE52914.1	2.33e-85	41.422	AGE52914.1 calcium-transporting ATPase, plasma membrane-type [Paramecium bursaria Chlorella virus CZ-2]
TRINITY_DN123407_c0_g1_i1	1801	181		SNW62334.1	3.9e-43	26.293	SNW62334.1 Cytochrome P450-like protein E-class [Orpheovirus IHUMI-LCC2]
TRINITY_DN131901_c0_g1_i1	1801	211		AYV76713.1	1.58e-17	22.573	AYV76713.1 AAA family ATPase [Terrestrivirus sp.]
TRINITY_DN125942_c0_g2_i1	1800	35		AGE60050.1	1.11e-65	36.997	AGE60050.1 calcium-transporting ATPase, plasma membrane-type [Acanthocystis turfacea Chlorella virus WI0606]
TRINITY_DN133541_c5_g4_i5	1800	94		AGF85754.1	3.45e-15	27.341	AGF85754.1 tyrosine kinase family protein [Moumouvirus goulette]
TRINITY_DN126825_c0_g2_i1	1800	141		AGS80769.1	1.46e-12	37.6	AGS80769.1 ankyrin repeat protein [Leptospira phage vB_LbrZ_5399-LE1]
TRINITY_DN134109_c2_g1_i2	1799	322		APC25860.1	3.4e-104	38.322	APC25860.1 Calcium-transporting ATPase [Only Syngen Nebraska virus 5]
TRINITY_DN132210_c1_g3_i2	1798	111		YP_009173589.1	8.22e-90	42.276	YP_009173589.1 Helicase 45 [Chrysochromulina ericina virus]
TRINITY_DN130677_c0_g4_i2	1798	108		API81738.1	3.63e-37	27.273	API81738.1 hypothetical protein [Cafeteria roenbergensis]
TRINITY_DN132172_c0_g2_i2	1797	43		AGO83745.1	1.06e-17	29.316	AGO83745.1 SNF2 family DNA dependent ATPase [Pandoravirus salinus]
TRINITY_DN131523_c1_g1_i2	1797	138		BAU80032.1	3.69e-14	26.28	BAU80032.1 serine/threonine protein kinase [Tokyovirus A1]
TRINITY_DN130633_c1_g2_i2	1796	106		ALR84495.1	1.03e-55	37.255	ALR84495.1 putative serine/threonine-protein kinase receptor [Niemeyer virus]
TRINITY_DN134033_c1_g3_i1	1795	43		BBI30403.1	1.23e-30	38.776	BBI30403.1 Ser/Thr protein kinase [Acanthamoeba castellanii medusavirus]
TRINITY_DN130724_c1_g1_i2	1795	36		SNW62334.1	5.33e-22	23.821	SNW62334.1 Cytochrome P450-like protein E-class [Orpheovirus IHUMI-LCC2]
TRINITY_DN131515_c1_g1_i2	1795	77		AOP31297.1	9.79e-12	31.169	AOP31297.1 putative monoglyceride lipase [Raccoonpox virus]
TRINITY_DN134046_c2_g3_i2	1794	76		AVK77336.1	1.37e-21	27.586	AVK77336.1 Serine/threonine protein kinase [Pandoravirus macleodensis]
TRINITY_DN134349_c4_g1_i3	1793	410		ALH23278.1	1.39e-33	34.498	ALH23278.1 Hsp70 protein [Chrysochromulina ericina virus]
TRINITY_DN119514_c0_g1_i1	1793	66		AYV80350.1	4.52e-23	27.852	AYV80350.1 AAA family ATPase [Gaeavirus sp.]
TRINITY_DN134184_c3_g1_i4	1792	81		ARF11708.1	2.27e-100	30.612	ARF11708.1 Zn-dependent peptidase [Klosneuvirus KNV1]
TRINITY_DN133993_c1_g5_i5	1790	159		AYV86759.1	1.06e-31	33.981	AYV86759.1 hypothetical protein Sylvanvirus8_15 [Sylvanvirus sp.]
TRINITY_DN131653_c0_g4_i9	1790	13		AVK77564.1	1.04e-28	47.059	AVK77564.1 Ser/thr kinase [Pandoravirus macleodensis]
TRINITY_DN102343_c0_g1_i1	1788	44		SHO33531.1	1.6e-39	27.475	SHO33531.1 ABC2 type transporter superfamily protein, partial [Cedratvirus A11]
TRINITY_DN131515_c1_g1_i6	1788	71		AOP31297.1	9.72e-12	31.169	AOP31297.1 putative monoglyceride lipase [Raccoonpox virus]
TRINITY_DN130587_c3_g2_i2	1787	579		AGO85641.1	9.22e-42	27.565	AGO85641.1 Formate/glycerate dehydrogenase [Pandoravirus salinus]
TRINITY_DN134094_c2_g1_i10	1785	30		AHH01890.1	1.97e-60	33.803	AHH01890.1 ABC2 type transporter superfamily protein [Pithovirus sibericum]
TRINITY_DN130587_c3_g2_i3	1783	453		AGO85641.1	9.1e-42	27.565	AGO85641.1 Formate/glycerate dehydrogenase [Pandoravirus salinus]
TRINITY_DN120810_c1_g1_i1	1783	54		AUL79109.1	3.52e-39	33.333	AUL79109.1 cyclin domain fused to cyclin-dependent serine/threonine protein kinase [Tupanvirus deep ocean]
TRINITY_DN122629_c0_g1_i1	1783	55		sp|P31748.1|AKT_MLVAT	7.96e-31	39.227	sp|P31748.1|AKT_MLVAT RecName: Full=AKT kinase-transforming protein
TRINITY_DN134210_c2_g5_i5	1783	21		ARF12559.1	1.27e-20	32.069	ARF12559.1 F-box/leucine-rich repeat protein [Klosneuvirus KNV1]
TRINITY_DN133887_c2_g3_i3	1783	182		AXH77692.1	3.3e-20	32.432	AXH77692.1 guanosine polyphosphate pyrophosphohydrolase/synthetase [Caudovirales sp.]
TRINITY_DN126787_c0_g2_i1	1781	97		AYV87100.1	3.36e-14	30.366	AYV87100.1 putative puromycin-sensitive aminopeptidase isoform X1 [Sylvanvirus sp.]
TRINITY_DN133486_c0_g2_i7	1780	45		ARF12588.1	4.04e-38	40.351	ARF12588.1 leucine-rich repeat protein [Klosneuvirus KNV1]
TRINITY_DN133346_c0_g2_i1	1780	131		AHH01890.1	3.6e-26	26.4	AHH01890.1 ABC2 type transporter superfamily protein [Pithovirus sibericum]
TRINITY_DN133346_c0_g2_i3	1780	107		AHH01890.1	3e-25	26.347	AHH01890.1 ABC2 type transporter superfamily protein [Pithovirus sibericum]
TRINITY_DN134364_c6_g3_i5	1779	152		AGE50786.1	1.08e-18	27.431	AGE50786.1 helicase [Paramecium bursaria Chlorella virus CVB-1]
TRINITY_DN133863_c1_g1_i1	1778	37		APC25846.1	6.22e-116	41.632	APC25846.1 CTP synthetase [Only Syngen Nebraska virus 5]
TRINITY_DN123100_c0_g1_i1	1776	355		AAT65057.1	1.24e-44	35.775	AAT65057.1 putative leucine aminopeptidase, partial [Mycoplasma fermentans]
TRINITY_DN131514_c0_g2_i10	1776	23		YP_003970108.1	1.21e-18	31.525	YP_003970108.1 putative family 2C serine/threonine phosphatase [Cafeteria roenbergensis virus BV-PW1]
TRINITY_DN131514_c0_g2_i5	1776	17		AYV79236.1	5.69e-18	26.959	AYV79236.1 serine/threonine protein phosphatase [Faunusvirus sp.]
TRINITY_DN132172_c0_g2_i1	1776	31		AGO83745.1	1.02e-17	29.316	AGO83745.1 SNF2 family DNA dependent ATPase [Pandoravirus salinus]
TRINITY_DN133150_c0_g1_i7	1774	74		ATW69289.1	1.79e-37	32.486	ATW69289.1 acetyl-coenzyme A synthetase [Staphylococcus phage UPMK_1]
TRINITY_DN130532_c0_g3_i8	1774	21		ARF12415.1	2.44e-14	33.333	ARF12415.1 cytidylyltransferase [Klosneuvirus KNV1]
TRINITY_DN132282_c1_g1_i5	1773	33		YP_008437707.2	1.38e-59	39.716	YP_008437707.2 Serine/threonine protein kinase [Pandoravirus salinus]
TRINITY_DN133180_c2_g3_i1	1773	83		ARF08211.1	3.63e-47	31.551	ARF08211.1 aromatic amino acid lyase [Catovirus CTV1]
TRINITY_DN122934_c0_g1_i1	1773	82		SNW62334.1	1.36e-31	25.628	SNW62334.1 Cytochrome P450-like protein E-class [Orpheovirus IHUMI-LCC2]
TRINITY_DN133059_c1_g3_i2	1773	33		AKI80546.1	7.25e-17	30.942	AKI80546.1 putative serine/threonine-protein kinase/receptor [Acanthamoeba polyphaga mimivirus]
TRINITY_DN133797_c2_g5_i4	1772	55		ALH23278.1	1.94e-76	35.748	ALH23278.1 Hsp70 protein [Chrysochromulina ericina virus]
TRINITY_DN128359_c0_g1_i1	1772	151		AFC21679.1	8.59e-64	46.52	AFC21679.1 ATP-dependent Clp protease ATP-binding subunit clpA [Cronobacter phage vB_CsaM_GAP32]
TRINITY_DN132423_c0_g1_i7	1772	59		AAK14529.1	4.84e-30	29.032	AAK14529.1 EsV-1-111 [Ectocarpus siliculosus virus 1]
TRINITY_DN122742_c0_g2_i1	1771	279		ADQ91411.1	6.59e-102	39.744	ADQ91411.1 hypothetical protein OlV1_034c [Ostreococcus lucimarinus virus 1]
TRINITY_DN133406_c1_g3_i2	1771	79		ALD61988.1	6.6e-15	32.738	ALD61988.1 Cytochrome P450 [Mollivirus sibericum]
TRINITY_DN133095_c0_g1_i4	1770	128		AKI79349.1	3.32e-32	34.241	AKI79349.1 putative AAA family ATPase [Acanthamoeba polyphaga mimivirus]
TRINITY_DN133486_c0_g2_i2	1769	32		ARF12588.1	4.95e-38	40.351	ARF12588.1 leucine-rich repeat protein [Klosneuvirus KNV1]
TRINITY_DN120183_c0_g3_i1	1768	82		AGV99363.1	5.78e-60	32.08	AGV99363.1 ABC transporter permease/ATP-binding protein [Bacillus phage proCM3]
TRINITY_DN131420_c1_g1_i3	1768	116		AOC55223.1	1.91e-48	35.616	AOC55223.1 AAA+ ATPase predicted domain [Lymphocystis disease virus Sa]
TRINITY_DN120642_c0_g1_i1	1767	66		ARF10870.1	7.15e-78	33.14	ARF10870.1 glucosamine-fructose-6-phosphate aminotransferase [Hokovirus HKV1]
TRINITY_DN133167_c2_g1_i3	1767	39		SNW62334.1	1.86e-26	26.316	SNW62334.1 Cytochrome P450-like protein E-class [Orpheovirus IHUMI-LCC2]
TRINITY_DN132135_c0_g2_i1	1765	158		AUL78867.1	1.39e-63	44.762	AUL78867.1 hypothetical protein [Tupanvirus deep ocean]
TRINITY_DN132204_c1_g3_i4	1765	38		AVK76543.1	1.45e-32	31.93	AVK76543.1 Ser/thr kinase [Pandoravirus neocaledonia]
TRINITY_DN133976_c2_g2_i7	1763	30		ALI95552.1	3.43e-47	29.194	ALI95552.1 hypothetical protein OlV2_189c [Ostreococcus lucimarinus virus 2]
TRINITY_DN131618_c0_g1_i1	1763	119		AJF97607.1	6.82e-19	27.103	AJF97607.1 cys/met metabolism plpdependent enzyme [Pandoravirus inopinatum]
TRINITY_DN130441_c0_g1_i1	1762	105		AYV86656.1	1.19e-27	30.897	AYV86656.1 hypothetical protein Sylvanvirus5_24 [Sylvanvirus sp.]
TRINITY_DN115419_c0_g1_i2	1762	63		AYV84625.1	2.31e-26	43.262	AYV84625.1 mimivirus elongation factor aef-2 [Hyperionvirus sp.]
TRINITY_DN130142_c0_g1_i1	1761	30		AQM32734.1	3.29e-66	31.499	AQM32734.1 thermosome [uncultured virus]
TRINITY_DN132282_c1_g1_i3	1761	19		YP_008437707.2	1.26e-59	39.716	YP_008437707.2 Serine/threonine protein kinase [Pandoravirus salinus]
TRINITY_DN121017_c0_g2_i1	1759	110		AGE49901.1	4.52e-86	39.434	AGE49901.1 calcium-transporting ATPase, plasma membrane-type [Paramecium bursaria Chlorella virus Can18-4]
TRINITY_DN133353_c0_g1_i5	1759	93		AGF85754.1	4.2e-23	29.197	AGF85754.1 tyrosine kinase family protein [Moumouvirus goulette]
TRINITY_DN125933_c0_g2_i1	1759	67		YP_008004237.1	2.8e-20	29.68	YP_008004237.1 protein phosphatase 1B [Choristoneura biennis entomopoxvirus]
TRINITY_DN131027_c0_g2_i1	1758	116		AUL78867.1	1.13e-57	39.45	AUL78867.1 hypothetical protein [Tupanvirus deep ocean]
TRINITY_DN134038_c1_g2_i3	1758	39		AQM32733.1	8.14e-48	29.24	AQM32733.1 thermosome [uncultured virus]
TRINITY_DN131568_c0_g1_i2	1757	9		AVR52835.1	1.62e-30	34.884	AVR52835.1 serine/threonine protein kinase [Marseillevirus Shanghai 1]
TRINITY_DN133664_c2_g2_i16	1756	40		AYV79236.1	1.26e-24	30.677	AYV79236.1 serine/threonine protein phosphatase [Faunusvirus sp.]
TRINITY_DN134210_c2_g5_i11	1756	10		ARF12559.1	3.79e-19	34.432	ARF12559.1 F-box/leucine-rich repeat protein [Klosneuvirus KNV1]
TRINITY_DN134201_c3_g1_i1	1756	97		AYV83314.1	7.17e-15	28.09	AYV83314.1 hypothetical protein Hyperionvirus5_120 [Hyperionvirus sp.]
TRINITY_DN134057_c1_g2_i3	1754	104		AQN68650.1	1.49e-35	33.818	AQN68650.1 protein tyrosine kinase (PTK) family protein [Saudi moumouvirus]
TRINITY_DN133448_c2_g1_i5	1754	86		ARF11656.1	1.36e-22	30.962	ARF11656.1 copine [Klosneuvirus KNV1]
TRINITY_DN132602_c1_g1_i4	1752	116		ARF12559.1	8.03e-15	31.271	ARF12559.1 F-box/leucine-rich repeat protein [Klosneuvirus KNV1]
TRINITY_DN134185_c4_g1_i3	1751	124		ARF11106.1	3.24e-32	28.024	ARF11106.1 serine/threonine protein kinase [Hokovirus HKV1]
TRINITY_DN129510_c1_g1_i2	1748	353		AYV77733.1	2.03e-81	32.983	AYV77733.1 CYP86A7 [Edafosvirus sp.]
TRINITY_DN132246_c1_g4_i1	1746	176		AGD92578.1	1.64e-27	31.667	AGD92578.1 putative serine threonine-protein kinase [Megavirus lba]
TRINITY_DN134326_c3_g2_i1	1746	107		AGE51807.1	6.77e-17	31.481	AGE51807.1 ATP-dependent helicase [Paramecium bursaria Chlorella virus CVM-1]
TRINITY_DN130081_c4_g2_i1	1744	221		AYV82031.1	1.01e-81	73.214	AYV82031.1 Ras-like protein Rab-11A [Homavirus sp.]
TRINITY_DN132590_c0_g5_i1	1744	55		AYV86759.1	1.47e-38	36.364	AYV86759.1 hypothetical protein Sylvanvirus8_15 [Sylvanvirus sp.]
TRINITY_DN132423_c0_g1_i4	1744	51		AAK14529.1	2.56e-30	28.808	AAK14529.1 EsV-1-111 [Ectocarpus siliculosus virus 1]
TRINITY_DN131848_c0_g1_i2	1743	132		AYV85593.1	6.43e-17	26.42	AYV85593.1 hypothetical protein Satyrvirus24_17 [Satyrvirus sp.]
TRINITY_DN128900_c0_g1_i4	1739	463		AII17149.1	4.15e-31	27.229	AII17149.1 putative phaeophorbide a oxygenase [Aureococcus anophagefferens virus]
TRINITY_DN133843_c0_g1_i3	1736	79		APC25846.1	2.71e-128	44.403	APC25846.1 CTP synthetase [Only Syngen Nebraska virus 5]
TRINITY_DN123785_c0_g2_i1	1736	77		BBA54297.1	1.52e-45	36.704	BBA54297.1 gag : akt fusion protein [Feline leukemia virus]
TRINITY_DN134172_c1_g1_i13	1736	46		AYV84290.1	7.94e-12	30.688	AYV84290.1 hypothetical protein Hyperionvirus21_24 [Hyperionvirus sp.]
TRINITY_DN126272_c0_g6_i4	1735	56		AYV82314.1	1.74e-49	33.791	AYV82314.1 translation initiation factor 4A-III [Homavirus sp.]
TRINITY_DN130964_c1_g1_i1	1732	219		AJP55623.1	9.92e-63	35.211	AJP55623.1 firefly luciferase [synthetic construct]
TRINITY_DN133542_c2_g2_i7	1731	179		BBA54297.1	6.48e-75	42.14	BBA54297.1 gag : akt fusion protein [Feline leukemia virus]
TRINITY_DN133542_c2_g2_i3	1730	212		BBA54297.1	6.32e-75	42.14	BBA54297.1 gag : akt fusion protein [Feline leukemia virus]
TRINITY_DN133976_c2_g2_i2	1729	34		ALI95552.1	2.86e-47	29.194	ALI95552.1 hypothetical protein OlV2_189c [Ostreococcus lucimarinus virus 2]
TRINITY_DN127457_c0_g3_i2	1728	487		AJP55778.1	2.21e-38	25.249	AJP55778.1 firefly luciferase [synthetic construct]
TRINITY_DN132805_c1_g3_i4	1727	307		YP_003987364.1	3.01e-25	38.095	YP_003987364.1 putative serine/threonine-protein kinase/receptor [Acanthamoeba polyphaga mimivirus]
TRINITY_DN132564_c2_g2_i2	1726	76		ATZ80239.1	3.46e-131	44.191	ATZ80239.1 translation initiation factor IF-2 [Bodo saltans virus]
TRINITY_DN132002_c1_g2_i1	1726	40		AYV75146.1	1.11e-69	37.475	AYV75146.1 plasma membrane ATPase [Terrestrivirus sp.]
TRINITY_DN134038_c1_g2_i1	1726	38		AQM32733.1	1.14e-47	29.24	AQM32733.1 thermosome [uncultured virus]
TRINITY_DN134249_c1_g2_i3	1726	200		ALJ98957.1	6.91e-19	27.037	ALJ98957.1 xanthine dehydrogenase [Acinetobacter phage Ab105-3phi]
TRINITY_DN127566_c0_g1_i2	1725	245		ADQ90981.1	3.94e-40	35.271	ADQ90981.1 hypothetical protein MpV1_058c [Micromonas sp. RCC1109 virus MpV1]
TRINITY_DN132165_c1_g2_i3	1724	20		ALH23278.1	4.95e-145	54.567	ALH23278.1 Hsp70 protein [Chrysochromulina ericina virus]
TRINITY_DN133976_c2_g2_i5	1723	31		ALI95552.1	2.77e-47	29.194	ALI95552.1 hypothetical protein OlV2_189c [Ostreococcus lucimarinus virus 2]
TRINITY_DN133726_c4_g1_i2	1723	125		SNW62677.1	1.6e-28	23.368	SNW62677.1 Cytochrome P450-like protein E-class [Orpheovirus IHUMI-LCC2]
TRINITY_DN125788_c1_g1_i1	1722	450		SNW62609.1	1.02e-33	31.89	SNW62609.1 Negative regulator of the PHO system [Orpheovirus IHUMI-LCC2]
TRINITY_DN133212_c2_g2_i1	1722	294		AEX62336.1	3.26e-25	35.349	AEX62336.1 putative serine_threonine protein kinase receptor [Moumouvirus Monve]
TRINITY_DN130862_c0_g2_i5	1721	184		BBI30359.1	4.61e-91	37.526	BBI30359.1 beta-galactosidase [Acanthamoeba castellanii medusavirus]
TRINITY_DN132679_c1_g4_i4	1720	19		YP_008437740.2	1.59e-62	43.233	YP_008437740.2 Ser/thr kinase [Pandoravirus salinus]
TRINITY_DN121209_c0_g1_i1	1720	60		AVL95162.1	3.03e-21	31.897	AVL95162.1 putative serine/threonine protein kinase receptor [Moumouvirus australiensis]
TRINITY_DN134124_c3_g1_i4	1718	31		AVK76543.1	2.42e-21	39.333	AVK76543.1 Ser/thr kinase [Pandoravirus neocaledonia]
TRINITY_DN120127_c0_g1_i1	1717	50		ARF11555.1	2.69e-136	43.416	ARF11555.1 ubiquitin-activating enzyme E1 [Klosneuvirus KNV1]
TRINITY_DN127163_c0_g3_i3	1716	53		AZL90006.1	5.74e-34	32.026	AZL90006.1 putative serine/threonine-protein kinase [Mimivirus sp. SH]
TRINITY_DN133664_c2_g2_i10	1716	42		AYV79236.1	1.18e-24	30.677	AYV79236.1 serine/threonine protein phosphatase [Faunusvirus sp.]
TRINITY_DN132061_c3_g3_i1	1715	162		ARF12398.1	9.1e-80	43.266	ARF12398.1 UTP--glucose-1-phosphate uridylyltransferase [Klosneuvirus KNV1]
TRINITY_DN134033_c1_g3_i3	1715	52		BBI30403.1	8.1e-31	37.209	BBI30403.1 Ser/Thr protein kinase [Acanthamoeba castellanii medusavirus]
TRINITY_DN131210_c0_g1_i1	1714	408		API81738.1	9.15e-79	34.096	API81738.1 hypothetical protein [Cafeteria roenbergensis]
TRINITY_DN132549_c0_g1_i4	1714	30		ANB50516.1	1.56e-38	28.382	ANB50516.1 deoxyribodipyrimidine photolyase [Powai lake megavirus]
TRINITY_DN133150_c0_g1_i9	1714	69		ATW69289.1	1.4e-37	32.486	ATW69289.1 acetyl-coenzyme A synthetase [Staphylococcus phage UPMK_1]
TRINITY_DN131639_c1_g2_i10	1714	52		ARF09596.1	2.04e-28	35.354	ARF09596.1 FAD synthase [Indivirus ILV1]
TRINITY_DN133664_c2_g2_i3	1714	36		AYV79236.1	1.18e-24	30.677	AYV79236.1 serine/threonine protein phosphatase [Faunusvirus sp.]
TRINITY_DN130142_c0_g1_i5	1713	51		AQM32734.1	6.1e-66	31.499	AQM32734.1 thermosome [uncultured virus]
TRINITY_DN129955_c0_g2_i1	1713	110		AYV77733.1	6.36e-15	22.071	AYV77733.1 CYP86A7 [Edafosvirus sp.]
TRINITY_DN133370_c0_g1_i6	1712	87		AIZ01256.1	2.87e-26	36.126	AIZ01256.1 hypothetical protein MaF1725_ph0031 [Mycobacterium phage ADLER F1725]
TRINITY_DN133413_c0_g3_i1	1712	230		AII17149.1	1.23e-17	25.155	AII17149.1 putative phaeophorbide a oxygenase [Aureococcus anophagefferens virus]
TRINITY_DN133813_c0_g3_i4	1711	39		AJP55778.1	2.16e-28	25.779	AJP55778.1 firefly luciferase [synthetic construct]
TRINITY_DN131515_c1_g1_i7	1708	75		AOP31297.1	1.22e-15	39.2	AOP31297.1 putative monoglyceride lipase [Raccoonpox virus]
TRINITY_DN130071_c0_g2_i1	1706	109		SPN79254.1	4.39e-12	28.372	SPN79254.1 5'-nucleotidase/apyrase [Brazilian cedratvirus IHUMI]
TRINITY_DN132240_c0_g1_i1	1704	31		AKI27071.1	6.29e-63	39.718	AKI27071.1 hypothetical protein [Moraxella phage Mcat3]
TRINITY_DN134231_c1_g3_i2	1704	191		ARF11508.1	6.35e-31	26.721	ARF11508.1 dynamin family protein [Klosneuvirus KNV1]
TRINITY_DN132324_c1_g2_i4	1704	37		AYV78214.1	2.46e-14	28.718	AYV78214.1 eukaryotic translation initiation factor 4G [Edafosvirus sp.]
TRINITY_DN134128_c0_g4_i1	1702	164		AHA46142.1	1.61e-139	49.755	AHA46142.1 eukaryotic peptide chain release factor subunit 1 [Insectomime virus]
TRINITY_DN129510_c1_g1_i1	1702	323		AYV77733.1	1.37e-81	32.983	AYV77733.1 CYP86A7 [Edafosvirus sp.]
TRINITY_DN132644_c1_g4_i5	1702	217		AUL79109.1	2e-43	34.507	AUL79109.1 cyclin domain fused to cyclin-dependent serine/threonine protein kinase [Tupanvirus deep ocean]
TRINITY_DN130860_c0_g4_i1	1701	154		AGF85754.1	1.15e-25	30.314	AGF85754.1 tyrosine kinase family protein [Moumouvirus goulette]
TRINITY_DN131515_c1_g1_i11	1701	99		AOP31297.1	1.21e-15	39.2	AOP31297.1 putative monoglyceride lipase [Raccoonpox virus]
TRINITY_DN78733_c0_g2_i1	1699	283		AYV77733.1	6.3e-84	34.526	AYV77733.1 CYP86A7 [Edafosvirus sp.]
TRINITY_DN134094_c2_g1_i7	1699	28		AHH01890.1	8.73e-61	33.803	AHH01890.1 ABC2 type transporter superfamily protein [Pithovirus sibericum]
TRINITY_DN134033_c1_g3_i2	1699	62		BBI30403.1	7.52e-31	37.209	BBI30403.1 Ser/Thr protein kinase [Acanthamoeba castellanii medusavirus]
TRINITY_DN133825_c3_g1_i3	1697	172		BAM73347.1	2.26e-87	34.712	BAM73347.1 LacZ protein [Human alphaherpesvirus 1 strain RH2]
TRINITY_DN134360_c7_g2_i7	1696	97		AGE49901.1	3.06e-54	39.106	AGE49901.1 calcium-transporting ATPase, plasma membrane-type [Paramecium bursaria Chlorella virus Can18-4]
TRINITY_DN121470_c0_g1_i1	1696	48		ARA72246.1	1.84e-22	26.209	ARA72246.1 Serine protease, DegP/HtrA, do-like [Kaumoebavirus]
TRINITY_DN132344_c3_g1_i6	1695	607		AUS02999.1	4.12e-69	49.587	AUS02999.1 ATP-dependent Clp protease ATP-binding subunit [Vibrio phage 2.275.O._10N.286.54.E11]
TRINITY_DN131281_c1_g1_i3	1694	25		AYV76196.1	5.46e-18	26.849	AYV76196.1 hypothetical protein Terrestrivirus5_18 [Terrestrivirus sp.]
TRINITY_DN133595_c3_g2_i4	1694	784		ANS04300.1	6.46e-13	36.364	ANS04300.1 hypothetical protein [uncultured Mediterranean phage]
TRINITY_DN133391_c1_g1_i1	1693	111		AVK76543.1	4.83e-31	35.926	AVK76543.1 Ser/thr kinase [Pandoravirus neocaledonia]
TRINITY_DN134051_c0_g2_i1	1692	62		AYV82044.1	5.22e-34	29.493	AYV82044.1 AMP-binding enzyme [Homavirus sp.]
TRINITY_DN131307_c0_g1_i1	1690	125		AKI80302.1	2.68e-30	26.575	AKI80302.1 AAA family ATPase [Acanthamoeba polyphaga mimivirus]
TRINITY_DN126927_c0_g3_i1	1690	71		AYV85227.1	1.77e-21	27.352	AYV85227.1 FAD-binding oxidoreductase [Satyrvirus sp.]
TRINITY_DN132240_c0_g1_i9	1689	31		AKI27071.1	2.95e-116	43.967	AKI27071.1 hypothetical protein [Moraxella phage Mcat3]
TRINITY_DN132950_c0_g2_i5	1689	67		AXN57513.1	1.05e-12	27.451	AXN57513.1 short chain dehydrogenase [Escherichia virus P1]
TRINITY_DN125030_c1_g1_i1	1689	120		ANS04300.1	1.58e-11	35.354	ANS04300.1 hypothetical protein [uncultured Mediterranean phage]
TRINITY_DN131800_c3_g4_i3	1688	111		ATZ80239.1	6.27e-137	41.652	ATZ80239.1 translation initiation factor IF-2 [Bodo saltans virus]
TRINITY_DN133399_c0_g1_i7	1688	34		BAO49385.1	3.05e-32	37.019	BAO49385.1 putative ATP-binding cassette transporter [Anomala cuprea entomopoxvirus]
TRINITY_DN132290_c4_g1_i4	1685	162		AEQ32650.1	5.8e-140	50.323	AEQ32650.1 heat shock 70 kDa protein-like protein [Megavirus chiliensis]
TRINITY_DN133933_c0_g1_i3	1685	76		BBI30359.1	1.47e-76	31.148	BBI30359.1 beta-galactosidase [Acanthamoeba castellanii medusavirus]
TRINITY_DN133003_c1_g2_i3	1684	44		AQQ73994.1	5.15e-136	50.495	AQQ73994.1 hypothetical protein [Kurlavirus BKC-1]
TRINITY_DN111362_c0_g1_i2	1684	61		AYV84288.1	2.66e-76	43.284	AYV84288.1 hypothetical protein Hyperionvirus21_22 [Hyperionvirus sp.]
TRINITY_DN132466_c10_g7_i6	1683	739		ARF08651.1	7.71e-100	55	ARF08651.1 heat shock protein 83 kDa [Catovirus CTV1]
TRINITY_DN127348_c0_g1_i1	1683	73		AYV87044.1	2.38e-16	36.111	AYV87044.1 putative nnucleoredoxin [Sylvanvirus sp.]
TRINITY_DN132290_c4_g1_i5	1682	91		AEQ32650.1	5.26e-140	50.323	AEQ32650.1 heat shock 70 kDa protein-like protein [Megavirus chiliensis]
TRINITY_DN128191_c0_g2_i1	1682	190		AYV84908.1	3.17e-25	30.405	AYV84908.1 serine/threonine protein phosphatase [Hyperionvirus sp.]
TRINITY_DN123098_c0_g1_i1	1681	87		AYV77733.1	2.3e-21	26.984	AYV77733.1 CYP86A7 [Edafosvirus sp.]
TRINITY_DN132988_c0_g1_i2	1681	82		AYV77733.1	1.31e-16	28.519	AYV77733.1 CYP86A7 [Edafosvirus sp.]
TRINITY_DN132702_c3_g6_i2	1680	199		AYV86565.1	2.67e-45	29.255	AYV86565.1 putative serine/threonine-protein kinase [Sylvanvirus sp.]
TRINITY_DN129609_c0_g2_i2	1680	72		AYV87106.1	1.05e-16	31.443	AYV87106.1 phospholipase [Sylvanvirus sp.]
TRINITY_DN133928_c0_g1_i1	1679	110		AKI80302.1	6.82e-34	34.354	AKI80302.1 AAA family ATPase [Acanthamoeba polyphaga mimivirus]
TRINITY_DN129902_c0_g1_i5	1679	39		AYV78214.1	4.32e-24	29.289	AYV78214.1 eukaryotic translation initiation factor 4G [Edafosvirus sp.]
TRINITY_DN112388_c0_g1_i1	1678	25		ARF11502.1	9.8e-100	37.336	ARF11502.1 glycyl-tRNA synthetase [Klosneuvirus KNV1]
TRINITY_DN133282_c2_g1_i1	1678	114		SNW62334.1	3.67e-44	28.474	SNW62334.1 Cytochrome P450-like protein E-class [Orpheovirus IHUMI-LCC2]
TRINITY_DN133993_c1_g5_i11	1678	206		AYV79137.1	4.69e-42	35.115	AYV79137.1 serine/threonine protein kinase [Faunusvirus sp.]
TRINITY_DN125865_c1_g2_i1	1678	29		NP_046572.1	6.88e-14	25.781	NP_046572.1 ABC transporter [Bacillus virus SPbeta]
TRINITY_DN134191_c1_g1_i7	1677	124		ASD51141.1	1.17e-45	28.384	ASD51141.1 putative dihydrolipoamide dehydrogenase [Erysipelothrix phage phi1605]
TRINITY_DN133101_c1_g4_i5	1677	94		AII17149.1	1.56e-31	27.752	AII17149.1 putative phaeophorbide a oxygenase [Aureococcus anophagefferens virus]
TRINITY_DN129062_c0_g1_i6	1677	28		AGF85725.1	7.99e-13	22.335	AGF85725.1 hypothetical protein glt_00922 [Moumouvirus goulette]
TRINITY_DN127608_c0_g1_i2	1676	159		BBI30359.1	2.81e-84	34.016	BBI30359.1 beta-galactosidase [Acanthamoeba castellanii medusavirus]
TRINITY_DN133813_c0_g3_i6	1675	52		ATW69224.1	2.66e-35	28.977	ATW69224.1 2-succinylbenzoate-CoA ligase [Staphylococcus phage UPMK_1]
TRINITY_DN121160_c0_g1_i1	1674	65		AYV86980.1	5.72e-17	24.18	AYV86980.1 hypothetical protein Sylvanvirus16_21 [Sylvanvirus sp.]
TRINITY_DN132198_c1_g4_i5	1673	61		AUL78801.1	8.11e-95	45.732	AUL78801.1 histone deacetylase 6 [Tupanvirus deep ocean]
TRINITY_DN133635_c3_g2_i1	1673	133		BAV62393.1	4.23e-20	30.284	BAV62393.1 putative protein phosphatase 2C [Acanthamoeba castellanii mimivirus]
TRINITY_DN133587_c3_g2_i1	1672	85		AYV75146.1	9.75e-113	41.889	AYV75146.1 plasma membrane ATPase [Terrestrivirus sp.]
TRINITY_DN133993_c1_g5_i9	1672	157		AYV79137.1	1.88e-42	35.115	AYV79137.1 serine/threonine protein kinase [Faunusvirus sp.]
TRINITY_DN133928_c0_g1_i2	1672	103		AKI80302.1	2.91e-34	34.354	AKI80302.1 AAA family ATPase [Acanthamoeba polyphaga mimivirus]
TRINITY_DN132855_c4_g3_i2	1672	112		SNW62609.1	3.58e-28	30.8	SNW62609.1 Negative regulator of the PHO system [Orpheovirus IHUMI-LCC2]
TRINITY_DN133253_c0_g1_i5	1672	125		AFN42313.1	4.69e-23	24.558	AFN42313.1 cytochrome P450 [Cotesia sesamiae Mombasa bracovirus]
TRINITY_DN129550_c0_g1_i1	1671	52		sp|O55737.1|123R_IIV6	1.95e-16	36.806	sp|O55737.1|123R_IIV6 RecName: Full=Putative tyrosine phosphatase 123R
TRINITY_DN132246_c1_g4_i3	1670	104		AVL93955.1	1.83e-27	31.333	AVL93955.1 putative serine/threonine protein kinase [Megavirus vitis]
TRINITY_DN133123_c0_g1_i3	1670	21		ARF12587.1	7.24e-12	32.946	ARF12587.1 leucine-rich repeat protein [Klosneuvirus KNV1]
TRINITY_DN130447_c1_g2_i4	1669	49		ANB51070.1	1.04e-29	35.918	ANB51070.1 putative serine/threonine protein kinase receptor [Powai lake megavirus]
TRINITY_DN132843_c2_g1_i2	1669	138		AUL79109.1	9.16e-28	30.42	AUL79109.1 cyclin domain fused to cyclin-dependent serine/threonine protein kinase [Tupanvirus deep ocean]
TRINITY_DN134210_c2_g5_i12	1669	8		ARF12559.1	1.15e-20	32.069	ARF12559.1 F-box/leucine-rich repeat protein [Klosneuvirus KNV1]
TRINITY_DN124082_c0_g2_i1	1669	109		AII17149.1	5.21e-20	27.129	AII17149.1 putative phaeophorbide a oxygenase [Aureococcus anophagefferens virus]
TRINITY_DN123527_c0_g1_i2	1669	43		ABT13967.1	1.23e-12	34.211	ABT13967.1 hypothetical protein MT325_M413L [Paramecium bursaria chlorella virus MT325]
TRINITY_DN133976_c2_g2_i4	1668	40		ALI95552.1	8.17e-48	29.194	ALI95552.1 hypothetical protein OlV2_189c [Ostreococcus lucimarinus virus 2]
TRINITY_DN132402_c0_g1_i4	1667	187		ARF12034.1	7.58e-46	28.457	ARF12034.1 copper amine oxidase [Klosneuvirus KNV1]
TRINITY_DN132791_c0_g5_i2	1666	114		ALI95376.1	1.8e-110	59.615	ALI95376.1 hypothetical protein OlV2_013c [Ostreococcus lucimarinus virus 2]
TRINITY_DN133248_c2_g3_i2	1666	258		ALD61916.1	3.92e-22	35.294	ALD61916.1 Ser/Thr kinase [Mollivirus sibericum]
TRINITY_DN131547_c2_g2_i1	1666	94		ARF09295.1	2.25e-18	28.475	ARF09295.1 serine/threonine protein phosphatase [Catovirus CTV1]
TRINITY_DN130636_c0_g1_i2	1666	25		ARF09888.1	2.47e-13	29.379	ARF09888.1 ABC transporter [Indivirus ILV1]
TRINITY_DN111187_c0_g1_i1	1665	52		ARF08373.1	8.93e-22	30.342	ARF08373.1 AAA family ATPase [Catovirus CTV1]
TRINITY_DN129062_c0_g1_i5	1665	21		AGF85725.1	7.66e-13	22.335	AGF85725.1 hypothetical protein glt_00922 [Moumouvirus goulette]
TRINITY_DN133487_c1_g11_i3	1664	358		AXN57513.1	1.83e-12	27.404	AXN57513.1 short chain dehydrogenase [Escherichia virus P1]
TRINITY_DN128340_c0_g1_i1	1662	132		AYV83822.1	1.14e-16	25.728	AYV83822.1 cytochrome P450 704B1 [Hyperionvirus sp.]
TRINITY_DN131387_c1_g2_i1	1661	75		AYV86980.1	1.67e-12	26.108	AYV86980.1 hypothetical protein Sylvanvirus16_21 [Sylvanvirus sp.]
TRINITY_DN130837_c0_g1_i1	1660	147		BBA54297.1	3.27e-55	36.964	BBA54297.1 gag : akt fusion protein [Feline leukemia virus]
TRINITY_DN122154_c1_g1_i5	1660	15		AYV82044.1	1.71e-27	28.065	AYV82044.1 AMP-binding enzyme [Homavirus sp.]
TRINITY_DN133684_c0_g1_i2	1660	39		AUL79898.1	2.09e-16	28.326	AUL79898.1 putative acyl-CoA oxidase [Tupanvirus deep ocean]
TRINITY_DN94424_c0_g1_i1	1660	578		ANB50746.1	3.53e-14	25.333	ANB50746.1 putative alpha/beta hydrolase [Powai lake megavirus]
TRINITY_DN134281_c1_g5_i1	1659	110		AUS02999.1	3.4e-74	40.342	AUS02999.1 ATP-dependent Clp protease ATP-binding subunit [Vibrio phage 2.275.O._10N.286.54.E11]
TRINITY_DN133859_c1_g1_i5	1659	87		AYV82314.1	1.52e-67	35.233	AYV82314.1 translation initiation factor 4A-III [Homavirus sp.]
TRINITY_DN134046_c2_g3_i7	1659	47		AVK77336.1	1.52e-21	27.586	AVK77336.1 Serine/threonine protein kinase [Pandoravirus macleodensis]
TRINITY_DN102251_c0_g1_i1	1658	843		ANS04240.1	4.98e-72	44.366	ANS04240.1 hypothetical protein [uncultured Mediterranean phage]
TRINITY_DN132929_c0_g1_i3	1657	110		ALH23278.1	3.35e-62	30.201	ALH23278.1 Hsp70 protein [Chrysochromulina ericina virus]
TRINITY_DN127423_c0_g1_i2	1657	42		AYV82314.1	4.98e-56	33.799	AYV82314.1 translation initiation factor 4A-III [Homavirus sp.]
TRINITY_DN133415_c1_g2_i4	1657	150		AIZ01237.1	1.21e-19	21.413	AIZ01237.1 cytochrome P450 monooxygenase [Mycobacterium phage ADLER F1725]
TRINITY_DN132988_c0_g1_i1	1656	67		AYV77733.1	1.26e-16	28.519	AYV77733.1 CYP86A7 [Edafosvirus sp.]
TRINITY_DN133003_c1_g2_i2	1654	46		AQQ73994.1	2.45e-136	51.399	AQQ73994.1 hypothetical protein [Kurlavirus BKC-1]
TRINITY_DN133933_c0_g1_i5	1654	77		BBI30359.1	1.69e-75	30.943	BBI30359.1 beta-galactosidase [Acanthamoeba castellanii medusavirus]
TRINITY_DN126547_c0_g1_i1	1652	73		AVL94363.1	9.13e-85	40.34	AVL94363.1 adenylosuccinate synthetase [Megavirus vitis]
TRINITY_DN120408_c0_g2_i3	1652	31		AUF82230.1	3.55e-64	48.606	AUF82230.1 E3 ubiquitin--protein ligase MIEL1-like protein [Tetraselmis virus 1]
TRINITY_DN133536_c1_g4_i3	1652	245		AYV82358.1	3.2e-36	45.638	AYV82358.1 zinc-finger and zinc-ribbon domain protein [Homavirus sp.]
TRINITY_DN133980_c1_g3_i1	1652	76		AYV76337.1	7.2e-32	25.551	AYV76337.1 pyruvate oxidase [Terrestrivirus sp.]
TRINITY_DN133593_c2_g2_i2	1651	37		AGO82793.1	5.74e-67	39.748	AGO82793.1 Serine/threonine protein kinase [Pandoravirus dulcis]
TRINITY_DN133558_c1_g2_i4	1651	16		ARF09181.1	2.69e-26	23.765	ARF09181.1 AMP-binding enzyme [Catovirus CTV1]
TRINITY_DN106139_c0_g1_i1	1649	172		AUF81975.1	3.52e-12	29.508	AUF81975.1 egt [Cryptophlebia leucotreta granulovirus]
TRINITY_DN121125_c0_g1_i2	1649	53		ALH23357.1	1.4e-11	23.762	ALH23357.1 U-box and intein containing von Willebrand factor type A [Chrysochromulina ericina virus]
TRINITY_DN134235_c2_g1_i9	1648	93		AFC34967.1	3.07e-34	29.874	AFC34967.1 hypothetical protein OtV6_059c [Ostreococcus tauri virus RT-2011]
TRINITY_DN105761_c0_g1_i1	1648	68		BAV62674.1	3.2e-29	36.596	BAV62674.1 putative AAA family ATPase [Acanthamoeba castellanii mimivirus]
TRINITY_DN129122_c1_g2_i4	1648	38		SIP85827.1	2.42e-22	34.454	SIP85827.1 Protein kinase-like [Pacmanvirus A23]
TRINITY_DN133264_c3_g2_i2	1645	115		AYV78938.1	4.13e-36	34.266	AYV78938.1 hypothetical protein Edafosvirus54_3 [Edafosvirus sp.]
TRINITY_DN116330_c0_g1_i1	1645	94		AFN42311.1	2.05e-34	29.557	AFN42311.1 cytochrome P450 [Cotesia sesamiae Mombasa bracovirus]
TRINITY_DN127701_c0_g3_i5	1644	167		ADW80233.1	1.48e-15	27.881	ADW80233.1 ankyrin repeat protein [Wolbachia endosymbiont wVitB of Nasonia vitripennis phage WOVitB]
TRINITY_DN121740_c0_g1_i1	1643	48		ARF11194.1	2.72e-19	29.603	ARF11194.1 glycosyltransferase [Klosneuvirus KNV1]
TRINITY_DN134170_c2_g10_i7	1641	139		AYV86980.1	1.21e-53	32.143	AYV86980.1 hypothetical protein Sylvanvirus16_21 [Sylvanvirus sp.]
TRINITY_DN90857_c0_g1_i1	1639	33		ALJ99031.1	1.47e-90	33.694	ALJ99031.1 Xaa-Pro aminopeptidase [Acinetobacter phage Ab105-3phi]
TRINITY_DN133593_c2_g2_i1	1639	31		AVK75014.1	2.39e-67	38.395	AVK75014.1 Serine/threonine protein kinase [Pandoravirus quercus]
TRINITY_DN130505_c0_g1_i2	1638	62		AVK76543.1	2.87e-31	33.333	AVK76543.1 Ser/thr kinase [Pandoravirus neocaledonia]
TRINITY_DN131894_c0_g1_i1	1638	116		SNW62334.1	1.33e-16	25.215	SNW62334.1 Cytochrome P450-like protein E-class [Orpheovirus IHUMI-LCC2]
TRINITY_DN133403_c0_g2_i1	1637	231		AUL77790.1	3.88e-13	24.112	AUL77790.1 cytochrome 450-like protein [Tupanvirus soda lake]
TRINITY_DN131874_c3_g1_i2	1636	66		AYV75783.1	1.78e-97	35.597	AYV75783.1 ATP binding cassette sub family F [Terrestrivirus sp.]
TRINITY_DN131874_c3_g1_i3	1636	50		AUL77878.1	1.47e-96	34.99	AUL77878.1 ATP binding cassette sub family F [Tupanvirus soda lake]
TRINITY_DN133912_c0_g2_i1	1636	121		SNW62334.1	2.38e-22	25.359	SNW62334.1 Cytochrome P450-like protein E-class [Orpheovirus IHUMI-LCC2]
TRINITY_DN124497_c0_g1_i1	1634	62		BAV62393.1	9.91e-20	32.828	BAV62393.1 putative protein phosphatase 2C [Acanthamoeba castellanii mimivirus]
TRINITY_DN130576_c0_g1_i3	1633	82		ADQ91635.1	0	63.871	ADQ91635.1 hypothetical protein BpV1_008c [Bathycoccus sp. RCC1105 virus BpV1]
TRINITY_DN134198_c3_g2_i5	1633	49		AYV78344.1	4.65e-106	39.506	AYV78344.1 S9 family peptidase [Edafosvirus sp.]
TRINITY_DN133729_c1_g4_i6	1633	601		AFC21679.1	9.35e-81	53.279	AFC21679.1 ATP-dependent Clp protease ATP-binding subunit clpA [Cronobacter phage vB_CsaM_GAP32]
TRINITY_DN124569_c0_g1_i2	1633	97		AYV75470.1	7.4e-15	25.904	AYV75470.1 putative cytochrome P450 4C1-like isoform X2 [Terrestrivirus sp.]
TRINITY_DN166026_c0_g1_i1	1632	1879		AIR93490.1	1.47e-127	55.143	AIR93490.1 putative fructose-1,6-bisphosphate aldolase [Prochlorococcus phage P-TIM68]
TRINITY_DN132627_c1_g1_i3	1632	65		AJF97602.1	7.34e-69	29.287	AJF97602.1 beta glucosidase [Pandoravirus inopinatum]
TRINITY_DN131151_c0_g1_i2	1632	369		AFN42311.1	1.65e-12	26.024	AFN42311.1 cytochrome P450 [Cotesia sesamiae Mombasa bracovirus]
TRINITY_DN133264_c3_g2_i3	1630	78		AYV78938.1	6.87e-38	34.364	AYV78938.1 hypothetical protein Edafosvirus54_3 [Edafosvirus sp.]
TRINITY_DN133649_c8_g5_i3	1630	80		AGE49416.1	3.24e-16	31.579	AGE49416.1 cellulose synthase catalytic subunit (UDP-forming) [Acanthocystis turfacea Chlorella virus Can0610SP]
TRINITY_DN132627_c1_g1_i2	1629	42		BBI30359.1	4.47e-71	32.34	BBI30359.1 beta-galactosidase [Acanthamoeba castellanii medusavirus]
TRINITY_DN122859_c0_g1_i2	1629	39		AYV82314.1	1.67e-55	33.136	AYV82314.1 translation initiation factor 4A-III [Homavirus sp.]
TRINITY_DN27449_c0_g1_i1	1629	194		AVK74903.1	1.38e-21	23.829	AVK74903.1 Cytochrome P450 [Pandoravirus quercus]
TRINITY_DN133229_c0_g2_i2	1629	115		SPN79797.1	2.42e-20	26.596	SPN79797.1 ABC2 type transporter superfamily protein [Cedratvirus Zaza IHUMI]
TRINITY_DN133487_c1_g11_i5	1629	246		AXN57513.1	1.54e-12	27.404	AXN57513.1 short chain dehydrogenase [Escherichia virus P1]
TRINITY_DN132628_c1_g3_i5	1628	59		AHH01890.1	9.52e-58	29.652	AHH01890.1 ABC2 type transporter superfamily protein [Pithovirus sibericum]
TRINITY_DN133976_c2_g2_i8	1628	29		ALI95552.1	6.46e-48	29.194	ALI95552.1 hypothetical protein OlV2_189c [Ostreococcus lucimarinus virus 2]
TRINITY_DN132684_c0_g2_i1	1628	54		AYV80395.1	3.22e-23	29.63	AYV80395.1 putative ubiquitin carboxyl-terminal hydrolase 2-like [Harvfovirus sp.]
TRINITY_DN133212_c4_g3_i8	1627	117		AVK77336.1	8.21e-25	29.137	AVK77336.1 Serine/threonine protein kinase [Pandoravirus macleodensis]
TRINITY_DN133341_c4_g3_i3	1626	152		API81738.1	2.64e-54	30.538	API81738.1 hypothetical protein [Cafeteria roenbergensis]
TRINITY_DN111816_c0_g2_i1	1626	85		AYV79137.1	1.39e-42	32.423	AYV79137.1 serine/threonine protein kinase [Faunusvirus sp.]
TRINITY_DN117662_c0_g2_i2	1626	40		ARF09888.1	2.92e-21	30.457	ARF09888.1 ABC transporter [Indivirus ILV1]
TRINITY_DN134122_c2_g1_i1	1625	87		AGO84667.2	6.23e-13	26.255	AGO84667.2 Ser/thr kinase [Pandoravirus salinus]
TRINITY_DN133684_c0_g1_i8	1623	18		AUL79898.1	1.82e-16	28.326	AUL79898.1 putative acyl-CoA oxidase [Tupanvirus deep ocean]
TRINITY_DN127423_c0_g1_i3	1622	44		AYV82314.1	5.63e-56	33.799	AYV82314.1 translation initiation factor 4A-III [Homavirus sp.]
TRINITY_DN122742_c1_g1_i1	1621	329		YP_004061667.1	3.07e-93	40.081	YP_004061667.1 hypothetical protein OlV1_034c [Ostreococcus lucimarinus virus 1]
TRINITY_DN131666_c0_g1_i4	1621	57		BBA54297.1	2.14e-41	36.842	BBA54297.1 gag : akt fusion protein [Feline leukemia virus]
TRINITY_DN132772_c1_g3_i4	1620	70		AUL79141.1	4.38e-169	50.688	AUL79141.1 prolyl-tRNA synthetase [Tupanvirus deep ocean]
TRINITY_DN133996_c6_g7_i1	1620	148		AGE56458.1	6.42e-84	35.37	AGE56458.1 calcium-transporting ATPase, plasma membrane-type [Paramecium bursaria Chlorella virus NE-JV-1]
TRINITY_DN132177_c0_g1_i1	1620	202		ARF12058.1	1.4e-21	25	ARF12058.1 aminotransferase class-III [Klosneuvirus KNV1]
TRINITY_DN132807_c1_g2_i3	1619	72		AUL77878.1	1.04e-90	37.915	AUL77878.1 ATP binding cassette sub family F [Tupanvirus soda lake]
TRINITY_DN124212_c0_g1_i2	1619	309		AKI80559.1	2.3e-26	31.381	AKI80559.1 putative serine/threonine-protein kinase receptor [Acanthamoeba polyphaga mimivirus]
TRINITY_DN126927_c0_g3_i2	1619	67		AYV85227.1	1.31e-21	27.352	AYV85227.1 FAD-binding oxidoreductase [Satyrvirus sp.]
TRINITY_DN130150_c0_g1_i1	1619	252		ALD61988.1	5.48e-16	32.258	ALD61988.1 Cytochrome P450 [Mollivirus sibericum]
TRINITY_DN133116_c3_g2_i1	1618	301		ATW69219.1	1.29e-132	49.881	ATW69219.1 phosphoenolpyruvate carboxykinase [Staphylococcus phage UPMK_1]
TRINITY_DN132035_c5_g3_i11	1618	30		ARF11106.1	5.86e-27	32.016	ARF11106.1 serine/threonine protein kinase [Hokovirus HKV1]
TRINITY_DN119798_c0_g1_i1	1617	67		AVK77336.1	1.88e-24	31.879	AVK77336.1 Serine/threonine protein kinase [Pandoravirus macleodensis]
TRINITY_DN131255_c1_g1_i3	1617	89		AYV77733.1	4.41e-21	27.049	AYV77733.1 CYP86A7 [Edafosvirus sp.]
TRINITY_DN130576_c0_g1_i1	1616	92		ADQ91635.1	0	64.407	ADQ91635.1 hypothetical protein BpV1_008c [Bathycoccus sp. RCC1105 virus BpV1]
TRINITY_DN131359_c0_g2_i1	1616	74		YP_009174616.1	1.41e-16	29.06	YP_009174616.1 putative glycosyltransferase [Yellowstone lake phycodnavirus 2]
TRINITY_DN126237_c0_g1_i3	1615	44		ANZ57016.2	1.45e-20	62.5	ANZ57016.2 hypothetical protein PPIV_ORF106 [Pike perch iridovirus]
TRINITY_DN128284_c0_g1_i2	1615	31		AYV77733.1	9.66e-12	22.572	AYV77733.1 CYP86A7 [Edafosvirus sp.]
TRINITY_DN129370_c0_g1_i1	1614	62		AUL78513.1	6.92e-77	35.845	AUL78513.1 putative acyl-CoA oxidase [Tupanvirus soda lake]
TRINITY_DN130938_c1_g1_i2	1614	20		AHH01890.1	2.36e-32	31.727	AHH01890.1 ABC2 type transporter superfamily protein [Pithovirus sibericum]
TRINITY_DN131255_c1_g1_i1	1614	90		AYV77733.1	4e-21	27.049	AYV77733.1 CYP86A7 [Edafosvirus sp.]
TRINITY_DN131255_c1_g1_i4	1614	162		AYV77733.1	3.66e-19	26.23	AYV77733.1 CYP86A7 [Edafosvirus sp.]
TRINITY_DN133813_c0_g3_i3	1613	42		ATW69224.1	2.39e-35	29.191	ATW69224.1 2-succinylbenzoate-CoA ligase [Staphylococcus phage UPMK_1]
TRINITY_DN132772_c1_g3_i1	1611	69		AUL79141.1	7.16e-169	50.688	AUL79141.1 prolyl-tRNA synthetase [Tupanvirus deep ocean]
TRINITY_DN133180_c2_g3_i10	1610	126		ARF08211.1	3.14e-31	31.293	ARF08211.1 aromatic amino acid lyase [Catovirus CTV1]
TRINITY_DN134179_c2_g1_i3	1610	106		ADX06089.1	5.64e-18	34.007	ADX06089.1 putative leucine-rich repeat ribonuclease inhibitor family protein [Organic Lake phycodnavirus 1]
TRINITY_DN127210_c1_g1_i1	1609	63		AFC34967.1	6.04e-38	34.839	AFC34967.1 hypothetical protein OtV6_059c [Ostreococcus tauri virus RT-2011]
TRINITY_DN123341_c0_g1_i2	1609	39		AYV76715.1	3.62e-30	25.828	AYV76715.1 zincin [Terrestrivirus sp.]
TRINITY_DN133454_c0_g2_i6	1606	27		AVK76543.1	9.61e-27	31.597	AVK76543.1 Ser/thr kinase [Pandoravirus neocaledonia]
TRINITY_DN127701_c0_g3_i2	1606	184		ADW80233.1	1.39e-15	27.881	ADW80233.1 ankyrin repeat protein [Wolbachia endosymbiont wVitB of Nasonia vitripennis phage WOVitB]
TRINITY_DN120272_c0_g1_i1	1605	84		AKI80553.1	1.96e-25	37.306	AKI80553.1 putative serine/threonine-protein kinase/receptor [Acanthamoeba polyphaga mimivirus]
TRINITY_DN130359_c2_g1_i1	1604	107		AVK75580.1	1.79e-56	41.724	AVK75580.1 Serine/threonine protein kinase [Pandoravirus quercus]
TRINITY_DN133097_c0_g1_i3	1604	31		AKI27900.1	8.9e-22	28.528	AKI27900.1 hypothetical protein [Moraxella phage Mcat21]
TRINITY_DN127163_c0_g3_i2	1603	37		AHA44996.1	3.05e-32	33.712	AHA44996.1 putative serine/threonine-protein kinase receptor [Hirudovirus strain Sangsue]
TRINITY_DN132990_c1_g3_i3	1603	25		AYV76390.1	3.97e-15	24.603	AYV76390.1 mitochondrial carrier [Terrestrivirus sp.]
TRINITY_DN133664_c2_g2_i5	1602	42		AYV79236.1	1.01e-25	31.474	AYV79236.1 serine/threonine protein phosphatase [Faunusvirus sp.]
TRINITY_DN133212_c4_g3_i5	1601	117		AVK77336.1	7.46e-25	29.137	AVK77336.1 Serine/threonine protein kinase [Pandoravirus macleodensis]
TRINITY_DN116144_c0_g2_i2	1600	56		AEO93273.1	1.54e-39	35.507	AEO93273.1 gp2 [Bacillus virus G]
TRINITY_DN128366_c4_g3_i2	1600	45		YP_009094608.1	1.44e-26	36.548	YP_009094608.1 conserved serine/threonine protein kinase [Melbournevirus]
TRINITY_DN133124_c0_g1_i2	1599	96		YP_007674885.1	2.35e-93	60.584	YP_007674885.1 ATP-dependent metalloprotease [Ostreococcus lucimarinus virus OlV5]
TRINITY_DN133167_c2_g1_i5	1599	30		SNW62334.1	3.24e-25	26.065	SNW62334.1 Cytochrome P450-like protein E-class [Orpheovirus IHUMI-LCC2]
TRINITY_DN129210_c6_g5_i2	1598	134		ADQ91635.1	0	74.208	ADQ91635.1 hypothetical protein BpV1_008c [Bathycoccus sp. RCC1105 virus BpV1]
TRINITY_DN133935_c1_g2_i3	1598	105		ARF12058.1	7.74e-15	23.799	ARF12058.1 aminotransferase class-III [Klosneuvirus KNV1]
TRINITY_DN125865_c1_g2_i2	1598	51		NP_046572.1	6.08e-14	25.271	NP_046572.1 ABC transporter [Bacillus virus SPbeta]
TRINITY_DN133935_c1_g2_i1	1597	68		ARF12058.1	2.95e-14	23.394	ARF12058.1 aminotransferase class-III [Klosneuvirus KNV1]
TRINITY_DN132035_c5_g3_i1	1596	30		ARF11106.1	5.86e-24	33.188	ARF11106.1 serine/threonine protein kinase [Hokovirus HKV1]
TRINITY_DN133034_c0_g1_i3	1596	40		BAT22435.1	8.5e-15	28.326	BAT22435.1 putative glycosyltransferase [Yellowstone lake phycodnavirus 2]
TRINITY_DN133034_c0_g1_i4	1596	40		BAT22435.1	1.26e-14	28.205	BAT22435.1 putative glycosyltransferase [Yellowstone lake phycodnavirus 2]
TRINITY_DN133811_c3_g2_i3	1594	125		AYV84288.1	1.72e-68	41.083	AYV84288.1 hypothetical protein Hyperionvirus21_22 [Hyperionvirus sp.]
TRINITY_DN126848_c0_g1_i1	1594	138		AYV75266.1	8.06e-33	34.3	AYV75266.1 putative elongation factor 1-gamma-A-like [Terrestrivirus sp.]
TRINITY_DN126066_c0_g2_i1	1592	57		AEW69615.1	1.25e-159	52.796	AEW69615.1 serine hydroxymethyltransferase [Helicoverpa zea nudivirus 2]
TRINITY_DN126695_c0_g2_i2	1591	25		ANB51070.1	9.75e-20	40.845	ANB51070.1 putative serine/threonine protein kinase receptor [Powai lake megavirus]
TRINITY_DN133487_c1_g11_i4	1591	217		AXN57513.1	1.64e-12	27.404	AXN57513.1 short chain dehydrogenase [Escherichia virus P1]
TRINITY_DN133171_c1_g1_i2	1589	61		AYV82314.1	2.03e-56	33.634	AYV82314.1 translation initiation factor 4A-III [Homavirus sp.]
TRINITY_DN133993_c1_g5_i4	1589	365		sp|P31748.1|AKT_MLVAT	1.92e-40	34.127	sp|P31748.1|AKT_MLVAT RecName: Full=AKT kinase-transforming protein
TRINITY_DN133406_c1_g3_i3	1589	97		AYV77733.1	1.96e-17	24.403	AYV77733.1 CYP86A7 [Edafosvirus sp.]
TRINITY_DN121920_c0_g1_i1	1589	60		YP_009324560.1	3.03e-13	31.818	YP_009324560.1 DNA polymerase III epsilon subunit [Flavobacterium phage Fpv6]
TRINITY_DN134051_c0_g2_i5	1588	74		AYV82044.1	6.88e-35	29.493	AYV82044.1 AMP-binding enzyme [Homavirus sp.]
TRINITY_DN130271_c0_g5_i4	1588	18		AYV80388.1	1.88e-15	23.333	AYV80388.1 cytochrome P450 704B1 [Harvfovirus sp.]
TRINITY_DN120188_c0_g1_i1	1587	145		ATW69289.1	2.72e-50	32.68	ATW69289.1 acetyl-coenzyme A synthetase [Staphylococcus phage UPMK_1]
TRINITY_DN133644_c1_g2_i1	1587	363		SMH63407.1	4.37e-21	42.735	SMH63407.1 Putative P-loop containing nucleoside triphosphate hydrolase [Faustovirus]
TRINITY_DN133664_c2_g2_i13	1586	44		AYV79236.1	1.22e-24	30.677	AYV79236.1 serine/threonine protein phosphatase [Faunusvirus sp.]
TRINITY_DN132069_c0_g3_i1	1585	89		YP_008319603.1	4.71e-19	29.73	YP_008319603.1 Ser/thr kinase [Pandoravirus dulcis]
TRINITY_DN133097_c0_g1_i4	1585	25		AKI27900.1	7.07e-16	29.643	AKI27900.1 hypothetical protein [Moraxella phage Mcat21]
TRINITY_DN133342_c1_g1_i6	1584	98		ADQ91674.1	2.29e-36	29.934	ADQ91674.1 hypothetical protein BpV1_047c [Bathycoccus sp. RCC1105 virus BpV1]
TRINITY_DN133876_c0_g1_i6	1583	28		AYV75170.1	7.11e-49	29.381	AYV75170.1 hypothetical protein Terrestrivirus1_44 [Terrestrivirus sp.]
TRINITY_DN126239_c0_g4_i2	1583	47		SPN79254.1	1.17e-30	31.9	SPN79254.1 5'-nucleotidase/apyrase [Brazilian cedratvirus IHUMI]
TRINITY_DN134172_c1_g1_i5	1583	58		AYV84290.1	6.72e-12	30.688	AYV84290.1 hypothetical protein Hyperionvirus21_24 [Hyperionvirus sp.]
TRINITY_DN133797_c2_g5_i3	1580	42		ALH23278.1	2.27e-57	34.06	ALH23278.1 Hsp70 protein [Chrysochromulina ericina virus]
TRINITY_DN57308_c0_g2_i2	1580	49		AYV82314.1	5.25e-57	34.054	AYV82314.1 translation initiation factor 4A-III [Homavirus sp.]
TRINITY_DN132512_c1_g1_i1	1580	126		AYV84908.1	2.84e-22	34.855	AYV84908.1 serine/threonine protein phosphatase [Hyperionvirus sp.]
TRINITY_DN133034_c0_g1_i2	1580	68		BAT22435.1	9.03e-15	28.326	BAT22435.1 putative glycosyltransferase [Yellowstone lake phycodnavirus 2]
TRINITY_DN129333_c1_g1_i1	1580	91		AYV86656.1	3.4e-14	29.054	AYV86656.1 hypothetical protein Sylvanvirus5_24 [Sylvanvirus sp.]
TRINITY_DN133551_c1_g1_i4	1579	32		AXH77692.1	6.8e-23	34.973	AXH77692.1 guanosine polyphosphate pyrophosphohydrolase/synthetase [Caudovirales sp.]
TRINITY_DN47867_c0_g1_i1	1578	352		BBA54295.1	3.12e-16	34.783	BBA54295.1 gag : akt fusion protein [Feline leukemia virus]
TRINITY_DN130862_c0_g2_i3	1577	95		BBI30359.1	4.75e-94	37.526	BBI30359.1 beta-galactosidase [Acanthamoeba castellanii medusavirus]
TRINITY_DN129937_c0_g1_i2	1577	74		AYV79137.1	8.76e-44	36.604	AYV79137.1 serine/threonine protein kinase [Faunusvirus sp.]
TRINITY_DN122154_c1_g1_i8	1577	24		AYV82044.1	9.22e-35	25.941	AYV82044.1 AMP-binding enzyme [Homavirus sp.]
TRINITY_DN132382_c1_g1_i2	1575	121		ALI95665.1	3.37e-41	27.805	ALI95665.1 hypothetical protein OlV7_033 [Ostreococcus lucimarinus virus 7]
TRINITY_DN132679_c1_g4_i2	1574	22		YP_008437740.2	4.74e-63	43.233	YP_008437740.2 Ser/thr kinase [Pandoravirus salinus]
TRINITY_DN131764_c0_g1_i1	1574	166		AYV79137.1	8.09e-40	35.659	AYV79137.1 serine/threonine protein kinase [Faunusvirus sp.]
TRINITY_DN130938_c1_g1_i5	1574	20		AHH01890.1	1.27e-27	30.638	AHH01890.1 ABC2 type transporter superfamily protein [Pithovirus sibericum]
TRINITY_DN126692_c0_g1_i2	1574	61		AIZ01256.1	5.82e-23	36.994	AIZ01256.1 hypothetical protein MaF1725_ph0031 [Mycobacterium phage ADLER F1725]
TRINITY_DN130990_c1_g2_i2	1574	34		ADW80178.1	3.86e-18	29.008	ADW80178.1 patatin-family protein [Wolbachia endosymbiont wVitA of Nasonia vitripennis phage WOVitA1]
TRINITY_DN130811_c1_g1_i4	1573	38		AYV79493.1	4.77e-146	45.6	AYV79493.1 isoleucine--tRNA ligase, cytoplasmic [Faunusvirus sp.]
TRINITY_DN124271_c0_g1_i2	1573	47		SNW62209.1	6.89e-26	30.104	SNW62209.1 Protein kinase [Orpheovirus IHUMI-LCC2]
TRINITY_DN132913_c0_g1_i1	1573	70		AFN42311.1	3.01e-17	24.932	AFN42311.1 cytochrome P450 [Cotesia sesamiae Mombasa bracovirus]
TRINITY_DN132913_c1_g1_i2	1572	177		ALD61988.1	1.16e-19	23.37	ALD61988.1 Cytochrome P450 [Mollivirus sibericum]
TRINITY_DN128592_c2_g2_i1	1571	84		ADQ91638.1	4.12e-35	36.26	ADQ91638.1 hypothetical protein BpV1_011c [Bathycoccus sp. RCC1105 virus BpV1]
TRINITY_DN132427_c4_g3_i1	1571	155		YP_009482256.1	1.51e-26	30.657	YP_009482256.1 Serine/threonine protein kinase [Pandoravirus neocaledonia]
TRINITY_DN133826_c4_g1_i1	1571	71		AYV84290.1	8.08e-15	27.305	AYV84290.1 hypothetical protein Hyperionvirus21_24 [Hyperionvirus sp.]
TRINITY_DN131691_c0_g1_i1	1570	78		BBI30359.1	5.49e-82	33.333	BBI30359.1 beta-galactosidase [Acanthamoeba castellanii medusavirus]
TRINITY_DN133354_c1_g2_i7	1570	27		AYV83839.1	3.32e-35	27.747	AYV83839.1 chromosome condensation regulator [Hyperionvirus sp.]
TRINITY_DN133768_c0_g2_i10	1570	46		SNW62403.1	7.85e-20	30.943	SNW62403.1 Phenylalanyl-tRNA synthetase [Orpheovirus IHUMI-LCC2]
TRINITY_DN126141_c0_g1_i1	1569	54		AYV78344.1	9.18e-107	38.417	AYV78344.1 S9 family peptidase [Edafosvirus sp.]
TRINITY_DN134128_c0_g4_i2	1568	151		AHA46142.1	5.02e-140	49.755	AHA46142.1 eukaryotic peptide chain release factor subunit 1 [Insectomime virus]
TRINITY_DN133437_c1_g1_i5	1568	39		ATZ80361.1	1.96e-98	39.617	ATZ80361.1 Vesicular-fusion ATPase [Bodo saltans virus]
TRINITY_DN130532_c0_g3_i13	1568	26		ARF12415.1	1e-14	28.662	ARF12415.1 cytidylyltransferase [Klosneuvirus KNV1]
TRINITY_DN123907_c0_g1_i2	1567	36		API81738.1	1.13e-70	32.681	API81738.1 hypothetical protein [Cafeteria roenbergensis]
TRINITY_DN134240_c4_g5_i4	1567	49		AVL95162.1	3.54e-36	34.021	AVL95162.1 putative serine/threonine protein kinase receptor [Moumouvirus australiensis]
TRINITY_DN118869_c1_g1_i5	1567	9		ARF09596.1	5.72e-15	32.184	ARF09596.1 FAD synthase [Indivirus ILV1]
TRINITY_DN133473_c1_g3_i13	1566	31		ARF10282.1	4.46e-29	34.981	ARF10282.1 dynamin family protein [Hokovirus HKV1]
TRINITY_DN72772_c0_g1_i1	1564	52		AYV78571.1	6.87e-102	37.302	AYV78571.1 ubiquitin-activating enzyme E1 [Edafosvirus sp.]
TRINITY_DN133323_c3_g1_i5	1563	86		APC25846.1	1.19e-112	41.026	APC25846.1 CTP synthetase [Only Syngen Nebraska virus 5]
TRINITY_DN133664_c2_g2_i7	1562	47		AYV79236.1	9.08e-26	31.474	AYV79236.1 serine/threonine protein phosphatase [Faunusvirus sp.]
TRINITY_DN131600_c0_g2_i4	1561	84		AUL79181.1	1.77e-163	51.91	AUL79181.1 serine-tRNA synthetase [Tupanvirus deep ocean]
TRINITY_DN124435_c0_g1_i1	1560	56		AJP55623.1	1.3e-54	30.655	AJP55623.1 firefly luciferase [synthetic construct]
TRINITY_DN133664_c2_g2_i2	1560	50		AYV79236.1	9.08e-26	31.474	AYV79236.1 serine/threonine protein phosphatase [Faunusvirus sp.]
TRINITY_DN118731_c0_g1_i3	1560	26		AFC35023.1	3.8e-15	27.79	AFC35023.1 hypothetical protein OtV6_115c [Ostreococcus tauri virus RT-2011]
TRINITY_DN133506_c2_g2_i2	1557	216		ANS04230.1	0	56.904	ANS04230.1 DNA-directed RNA polymerase beta subunit/140 kD subunit [uncultured Mediterranean phage]
TRINITY_DN133694_c2_g1_i3	1557	104		AYV86658.1	7.04e-19	24.675	AYV86658.1 hypothetical protein Sylvanvirus5_26 [Sylvanvirus sp.]
TRINITY_DN132913_c0_g1_i2	1557	51		AFN42311.1	3.23e-17	24.932	AFN42311.1 cytochrome P450 [Cotesia sesamiae Mombasa bracovirus]
TRINITY_DN122828_c0_g1_i2	1557	63		ANS04300.1	4.66e-13	36.111	ANS04300.1 hypothetical protein [uncultured Mediterranean phage]
TRINITY_DN129943_c8_g2_i7	1556	32		AHH01890.1	8.24e-27	27.209	AHH01890.1 ABC2 type transporter superfamily protein [Pithovirus sibericum]
TRINITY_DN131973_c0_g1_i1	1556	66		ATZ80225.1	7.18e-12	29.677	ATZ80225.1 putative nuclear export mediator factor NEMF-like protein [Bodo saltans virus]
TRINITY_DN133342_c1_g1_i5	1555	94		ADQ91674.1	2.82e-30	30.292	ADQ91674.1 hypothetical protein BpV1_047c [Bathycoccus sp. RCC1105 virus BpV1]
TRINITY_DN129250_c1_g3_i1	1555	102		YP_007354741.1	2.65e-28	30.851	YP_007354741.1 Protein Tyrosine Kinase (PTK) family protein [Acanthamoeba polyphaga moumouvirus]
TRINITY_DN127102_c0_g1_i3	1555	25		ARF09295.1	1.47e-23	33.014	ARF09295.1 serine/threonine protein phosphatase [Catovirus CTV1]
TRINITY_DN130636_c0_g1_i4	1553	19		ARF09888.1	2.09e-13	29.379	ARF09888.1 ABC transporter [Indivirus ILV1]
TRINITY_DN125608_c0_g1_i1	1552	100		AFN42312.1	3.67e-17	25.575	AFN42312.1 cytochrome P450 [Cotesia sesamiae Mombasa bracovirus]
TRINITY_DN130505_c0_g1_i4	1551	64		AVK76543.1	3.01e-31	33.333	AVK76543.1 Ser/thr kinase [Pandoravirus neocaledonia]
TRINITY_DN134033_c1_g3_i4	1551	186		YP_003987364.1	5.12e-31	36.515	YP_003987364.1 putative serine/threonine-protein kinase/receptor [Acanthamoeba polyphaga mimivirus]
TRINITY_DN112680_c0_g1_i1	1551	29		ANS04194.1	8.95e-30	28.91	ANS04194.1 DEXH box helicase [uncultured Mediterranean phage]
TRINITY_DN132080_c3_g1_i8	1551	47		ARF11555.1	5.22e-22	32.184	ARF11555.1 ubiquitin-activating enzyme E1 [Klosneuvirus KNV1]
TRINITY_DN133551_c1_g1_i3	1550	37		AXH77692.1	6.41e-23	34.973	AXH77692.1 guanosine polyphosphate pyrophosphohydrolase/synthetase [Caudovirales sp.]
TRINITY_DN124497_c0_g1_i2	1549	55		AYV79236.1	1.34e-23	27.119	AYV79236.1 serine/threonine protein phosphatase [Faunusvirus sp.]
TRINITY_DN132807_c1_g2_i2	1547	41		AYV75783.1	2.94e-87	38.228	AYV75783.1 ATP binding cassette sub family F [Terrestrivirus sp.]
TRINITY_DN133280_c0_g1_i4	1547	32		AVL94173.1	1.51e-20	39.437	AVL94173.1 putative serine/threonine protein kinase receptor [Megavirus vitis]
TRINITY_DN60771_c0_g2_i1	1547	212		NP_818699.1	1.86e-16	29.268	NP_818699.1 cathepsin [Adoxophyes honmai nucleopolyhedrovirus]
TRINITY_DN128164_c0_g1_i1	1546	41		AGC02305.1	1.37e-32	34.155	AGC02305.1 Protein Tyrosine Kinase (PTK) family protein [Acanthamoeba polyphaga moumouvirus]
TRINITY_DN133664_c2_g2_i4	1546	35		AYV79236.1	1.12e-24	30.677	AYV79236.1 serine/threonine protein phosphatase [Faunusvirus sp.]
TRINITY_DN130271_c0_g5_i2	1546	21		AYV83822.1	8.58e-18	25.13	AYV83822.1 cytochrome P450 704B1 [Hyperionvirus sp.]
TRINITY_DN118354_c0_g1_i3	1546	11		ALM25940.1	3.47e-13	29.876	ALM25940.1 UDP-GlcNAcbeta GAL beta1,3 N-acetyl glucosaminyl transferase 3 [Elephant endotheliotropic herpesvirus 4]
TRINITY_DN124740_c0_g1_i1	1545	72		AUL79141.1	3.82e-130	40.864	AUL79141.1 prolyl-tRNA synthetase [Tupanvirus deep ocean]
TRINITY_DN133624_c6_g3_i4	1545	80		ADX05878.1	1.11e-102	36.784	ADX05878.1 putative DNA-directed RNA polymerase [Organic Lake phycodnavirus 1]
TRINITY_DN133811_c3_g2_i2	1544	82		AYV84288.1	1.68e-50	42.157	AYV84288.1 hypothetical protein Hyperionvirus21_22 [Hyperionvirus sp.]
TRINITY_DN60771_c0_g1_i1	1544	198		NP_818699.1	1.85e-16	29.268	NP_818699.1 cathepsin [Adoxophyes honmai nucleopolyhedrovirus]
TRINITY_DN133487_c1_g11_i2	1544	193		AXN57513.1	1.54e-12	27.404	AXN57513.1 short chain dehydrogenase [Escherichia virus P1]
TRINITY_DN132823_c0_g1_i3	1544	67		ATW69289.1	4.06e-11	22.193	ATW69289.1 acetyl-coenzyme A synthetase [Staphylococcus phage UPMK_1]
TRINITY_DN133354_c1_g2_i3	1543	26		AYV82548.1	6.01e-35	29.041	AYV82548.1 chromosome condensation regulator [Hyperionvirus sp.]
TRINITY_DN133515_c1_g1_i1	1543	41		AFN42313.1	5.83e-17	23.901	AFN42313.1 cytochrome P450 [Cotesia sesamiae Mombasa bracovirus]
TRINITY_DN131963_c0_g2_i1	1540	108		CCU56327.1	4.59e-14	27.619	CCU56327.1 protein phosphatase 1B [Mythimna separata entomopoxvirus 'L']
TRINITY_DN132451_c2_g1_i8	1539	119		ADQ91181.1	4.27e-55	43.75	ADQ91181.1 hypothetical protein BpV2_014c [Bathycoccus sp. RCC1105 virus BpV2]
TRINITY_DN129766_c0_g2_i4	1539	20		ABF22570.1	3.26e-41	30.749	ABF22570.1 putative ribonuclease [Lactococcus phage Q54]
TRINITY_DN117708_c0_g1_i1	1539	61		YP_007354741.1	4.82e-30	32.075	YP_007354741.1 Protein Tyrosine Kinase (PTK) family protein [Acanthamoeba polyphaga moumouvirus]
TRINITY_DN130938_c1_g1_i3	1538	13		AHH01890.1	1.67e-32	31.727	AHH01890.1 ABC2 type transporter superfamily protein [Pithovirus sibericum]
TRINITY_DN131514_c0_g2_i6	1538	14		YP_003970108.1	9.14e-19	31.525	YP_003970108.1 putative family 2C serine/threonine phosphatase [Cafeteria roenbergensis virus BV-PW1]
TRINITY_DN131514_c0_g2_i8	1538	11		AYV79236.1	4.29e-18	26.959	AYV79236.1 serine/threonine protein phosphatase [Faunusvirus sp.]
TRINITY_DN133664_c2_g2_i18	1536	33		AYV79236.1	1.08e-24	30.677	AYV79236.1 serine/threonine protein phosphatase [Faunusvirus sp.]
TRINITY_DN133625_c0_g5_i3	1536	52		AYV83542.1	4.66e-24	27.613	AYV83542.1 HrpA-like RNA helicase [Hyperionvirus sp.]
TRINITY_DN132080_c3_g1_i7	1536	51		AYV78571.1	5.4e-23	32.759	AYV78571.1 ubiquitin-activating enzyme E1 [Edafosvirus sp.]
TRINITY_DN133876_c0_g1_i3	1535	17		AYV75170.1	4.04e-52	30.419	AYV75170.1 hypothetical protein Terrestrivirus1_44 [Terrestrivirus sp.]
TRINITY_DN132331_c1_g2_i4	1534	90		BBI30359.1	6.51e-72	34.316	BBI30359.1 beta-galactosidase [Acanthamoeba castellanii medusavirus]
TRINITY_DN132080_c3_g1_i6	1534	33		AYV78571.1	5.79e-23	32.759	AYV78571.1 ubiquitin-activating enzyme E1 [Edafosvirus sp.]
TRINITY_DN132451_c2_g1_i2	1531	109		ADQ91181.1	4.78e-55	43.75	ADQ91181.1 hypothetical protein BpV2_014c [Bathycoccus sp. RCC1105 virus BpV2]
TRINITY_DN120826_c0_g1_i1	1530	60		AET73102.1	4.46e-41	38.136	AET73102.1 cell division protein FtsH [Phaeocystis globosa virus 12T]
TRINITY_DN127873_c0_g2_i1	1530	62		ANS04508.1	6.06e-27	28.339	ANS04508.1 peptidase Do [uncultured Mediterranean phage]
TRINITY_DN126530_c1_g2_i1	1530	24		AUL79437.1	3.29e-11	41.837	AUL79437.1 tRNA nucleotidyltransferase/poly(A) polymerase [Tupanvirus deep ocean]
TRINITY_DN111246_c0_g1_i2	1528	38		ANS04240.1	1.67e-72	44.599	ANS04240.1 hypothetical protein [uncultured Mediterranean phage]
TRINITY_DN134098_c3_g1_i4	1528	82		AYV78352.1	7.95e-65	30.488	AYV78352.1 uncharacterized protein Edafosvirus10_27 [Edafosvirus sp.]
TRINITY_DN131666_c0_g1_i5	1527	47		sp|P31748.1|AKT_MLVAT	2.78e-41	36.437	sp|P31748.1|AKT_MLVAT RecName: Full=AKT kinase-transforming protein
TRINITY_DN134051_c0_g2_i11	1527	91		AYV82044.1	3.22e-39	29.306	AYV82044.1 AMP-binding enzyme [Homavirus sp.]
TRINITY_DN129987_c0_g2_i2	1527	52		AYV86759.1	3.35e-37	38.66	AYV86759.1 hypothetical protein Sylvanvirus8_15 [Sylvanvirus sp.]
TRINITY_DN131374_c0_g3_i4	1527	61		AYV79236.1	4.1e-27	30.556	AYV79236.1 serine/threonine protein phosphatase [Faunusvirus sp.]
TRINITY_DN130721_c0_g2_i3	1527	55		AUL79258.1	5.03e-16	25.429	AUL79258.1 sulfate adenylyltransferase [Tupanvirus deep ocean]
TRINITY_DN134125_c0_g1_i9	1524	58		ADZ30582.1	1.21e-39	37.569	ADZ30582.1 guanylate kinase [Cowpox virus]
TRINITY_DN132012_c1_g1_i2	1524	129		AYV85227.1	1.09e-19	25.837	AYV85227.1 FAD-binding oxidoreductase [Satyrvirus sp.]
TRINITY_DN128092_c0_g1_i1	1522	33		SNW62334.1	4.76e-24	27.654	SNW62334.1 Cytochrome P450-like protein E-class [Orpheovirus IHUMI-LCC2]
TRINITY_DN134057_c1_g2_i4	1521	50		YP_007354741.1	7.14e-34	38.889	YP_007354741.1 Protein Tyrosine Kinase (PTK) family protein [Acanthamoeba polyphaga moumouvirus]
TRINITY_DN131547_c1_g1_i1	1521	65		AYV79236.1	1.38e-23	29.452	AYV79236.1 serine/threonine protein phosphatase [Faunusvirus sp.]
TRINITY_DN127707_c0_g1_i1	1520	28		ATW69219.1	9.84e-63	45.724	ATW69219.1 phosphoenolpyruvate carboxykinase [Staphylococcus phage UPMK_1]
TRINITY_DN130515_c1_g1_i4	1520	94		AVK75014.1	5.4e-31	30.035	AVK75014.1 Serine/threonine protein kinase [Pandoravirus quercus]
TRINITY_DN133437_c1_g1_i2	1519	62		ATZ80361.1	2.89e-122	41.27	ATZ80361.1 Vesicular-fusion ATPase [Bodo saltans virus]
TRINITY_DN128470_c0_g3_i1	1517	82		AYV84288.1	1.4e-79	43.413	AYV84288.1 hypothetical protein Hyperionvirus21_22 [Hyperionvirus sp.]
TRINITY_DN133332_c9_g9_i5	1517	287		ARF12218.1	2.78e-43	33.038	ARF12218.1 gelsolin repeat protein [Klosneuvirus KNV1]
TRINITY_DN103807_c0_g1_i1	1517	59		YP_007354741.1	5.45e-27	31.852	YP_007354741.1 Protein Tyrosine Kinase (PTK) family protein [Acanthamoeba polyphaga moumouvirus]
TRINITY_DN131707_c1_g7_i2	1516	43		AVK77336.1	1.99e-32	34.167	AVK77336.1 Serine/threonine protein kinase [Pandoravirus macleodensis]
TRINITY_DN132981_c3_g1_i4	1516	95		AGF85754.1	4.27e-30	35.814	AGF85754.1 tyrosine kinase family protein [Moumouvirus goulette]
TRINITY_DN132783_c0_g1_i3	1515	118		AET73102.1	2.98e-54	44.978	AET73102.1 cell division protein FtsH [Phaeocystis globosa virus 12T]
TRINITY_DN133644_c1_g1_i1	1514	390		BAV62674.1	1.14e-31	34.902	BAV62674.1 putative AAA family ATPase [Acanthamoeba castellanii mimivirus]
TRINITY_DN84717_c0_g1_i1	1514	32		YP_009448911.1	2.35e-28	29.825	YP_009448911.1 Negative regulator of the PHO system [Orpheovirus IHUMI-LCC2]
TRINITY_DN132344_c3_g2_i5	1513	773		AUZ95251.1	8.34e-73	36.404	AUZ95251.1 ClpB protein [Agrobacterium phage Atu_ph07]
TRINITY_DN132451_c2_g1_i3	1513	127		ADQ91181.1	4.16e-55	43.75	ADQ91181.1 hypothetical protein BpV2_014c [Bathycoccus sp. RCC1105 virus BpV2]
TRINITY_DN130825_c5_g5_i7	1513	25		AUV58803.1	5.45e-28	29.48	AUV58803.1 serine threonine kinase receptor, partial [Bandra megavirus]
TRINITY_DN130825_c5_g5_i6	1513	30		AUV58803.1	5.11e-27	29.769	AUV58803.1 serine threonine kinase receptor, partial [Bandra megavirus]
TRINITY_DN134315_c5_g1_i4	1513	67		SPN79811.1	1.69e-15	22.118	SPN79811.1 ABC2 type transporter superfamily protein [Brazilian cedratvirus IHUMI]
TRINITY_DN130258_c0_g3_i2	1512	32		AVK77336.1	1.08e-29	30	AVK77336.1 Serine/threonine protein kinase [Pandoravirus macleodensis]
TRINITY_DN128502_c1_g3_i2	1512	33		AGE53262.1	2.75e-29	37.22	AGE53262.1 calcium-transporting ATPase, plasma membrane-type [Paramecium bursaria Chlorella virus Fr5L]
TRINITY_DN133758_c0_g2_i2	1511	122		AGO84667.2	3.51e-30	33.684	AGO84667.2 Ser/thr kinase [Pandoravirus salinus]
TRINITY_DN132326_c0_g4_i3	1510	24		AHH01653.1	4.81e-37	44.304	AHH01653.1 Ser/Thr protein kinase [Pithovirus sibericum]
TRINITY_DN134018_c1_g2_i5	1510	35		BBA54297.1	1.61e-25	40.523	BBA54297.1 gag : akt fusion protein [Feline leukemia virus]
TRINITY_DN133059_c1_g3_i4	1510	33		YP_003987364.1	4.73e-23	30.612	YP_003987364.1 putative serine/threonine-protein kinase/receptor [Acanthamoeba polyphaga mimivirus]
TRINITY_DN132831_c1_g1_i2	1509	71		AYV83811.1	4.65e-14	30.233	AYV83811.1 lipase [Hyperionvirus sp.]
TRINITY_DN130543_c0_g2_i13	1507	23		SPN79811.1	1.01e-27	30.258	SPN79811.1 ABC2 type transporter superfamily protein [Brazilian cedratvirus IHUMI]
TRINITY_DN106139_c0_g1_i2	1506	112		AUF81975.1	3.56e-12	29.508	AUF81975.1 egt [Cryptophlebia leucotreta granulovirus]
TRINITY_DN129757_c0_g4_i1	1505	90		AHH01890.1	3.2e-19	26.727	AHH01890.1 ABC2 type transporter superfamily protein [Pithovirus sibericum]
TRINITY_DN111915_c0_g2_i1	1505	39		NP_149586.1	1.21e-15	36.806	NP_149586.1 123R [Invertebrate iridescent virus 6]
TRINITY_DN132313_c1_g1_i2	1504	286		API81738.1	2.32e-47	30.29	API81738.1 hypothetical protein [Cafeteria roenbergensis]
TRINITY_DN127707_c0_g1_i5	1503	31		ATW69219.1	8.69e-63	45.724	ATW69219.1 phosphoenolpyruvate carboxykinase [Staphylococcus phage UPMK_1]
TRINITY_DN133513_c0_g2_i1	1503	23		pir||A40831	1.76e-45	33.832	pir||A40831 gag-akt polyprotein - AKT8 murine leukemia virus
TRINITY_DN126359_c0_g1_i5	1502	506		AUL79714.1	2.21e-103	49.695	AUL79714.1 UDP-glucose 4-epimerase [Tupanvirus deep ocean]
TRINITY_DN132002_c1_g2_i3	1502	24		AYV75146.1	2.02e-75	41.481	AYV75146.1 plasma membrane ATPase [Terrestrivirus sp.]
TRINITY_DN132783_c0_g1_i2	1502	137		AET73102.1	2.72e-54	44.978	AET73102.1 cell division protein FtsH [Phaeocystis globosa virus 12T]
TRINITY_DN133587_c2_g1_i2	1502	131		AYV75146.1	6.8e-32	38.189	AYV75146.1 plasma membrane ATPase [Terrestrivirus sp.]
TRINITY_DN132217_c3_g1_i7	1502	75		AYV86662.1	9.61e-22	26.621	AYV86662.1 phosphatase 2C [Sylvanvirus sp.]
TRINITY_DN129831_c0_g2_i1	1501	26		AVK76543.1	1.55e-27	38.693	AVK76543.1 Ser/thr kinase [Pandoravirus neocaledonia]
TRINITY_DN130258_c0_g3_i1	1500	46		AVK76253.1	1.06e-29	30.714	AVK76253.1 Serine/threonine protein kinase [Pandoravirus neocaledonia]
TRINITY_DN116749_c0_g2_i2	1500	42		AYV82044.1	8.77e-19	27.241	AYV82044.1 AMP-binding enzyme [Homavirus sp.]
TRINITY_DN134010_c2_g3_i5	1499	47		AYV76869.1	5.03e-74	47.122	AYV76869.1 serine/threonine protein kinase [Barrevirus sp.]
TRINITY_DN129057_c1_g2_i2	1499	45		ARF12559.1	3.67e-18	34.457	ARF12559.1 F-box/leucine-rich repeat protein [Klosneuvirus KNV1]
TRINITY_DN130938_c1_g1_i1	1498	14		AHH01890.1	9.42e-28	30.638	AHH01890.1 ABC2 type transporter superfamily protein [Pithovirus sibericum]
TRINITY_DN133588_c2_g2_i2	1498	156		ARF10190.1	4.42e-12	25.157	ARF10190.1 ubiquitin-transferase [Hokovirus HKV1]
TRINITY_DN130513_c0_g2_i1	1497	155		AUL78252.1	3.45e-86	51.515	AUL78252.1 hypothetical protein [Tupanvirus soda lake]
TRINITY_DN134018_c1_g2_i6	1497	29		BBA54297.1	1.55e-25	40.523	BBA54297.1 gag : akt fusion protein [Feline leukemia virus]
TRINITY_DN128736_c0_g2_i2	1497	110		AGE50691.1	5.07e-12	34.783	AGE50691.1 ankyrin repeat PH and SEC7 domain containing protein [Paramecium bursaria Chlorella virus CVA-1]
TRINITY_DN130881_c1_g1_i2	1496	76		AGE60050.1	4.69e-35	34.818	AGE60050.1 calcium-transporting ATPase, plasma membrane-type [Acanthocystis turfacea Chlorella virus WI0606]
TRINITY_DN131707_c1_g7_i3	1495	45		YP_009481332.1	3.61e-33	34.167	YP_009481332.1 Serine/threonine protein kinase [Pandoravirus macleodensis]
TRINITY_DN129210_c6_g4_i3	1493	127		ADQ91175.1	0	74.661	ADQ91175.1 hypothetical protein BpV2_008c [Bathycoccus sp. RCC1105 virus BpV2]
TRINITY_DN133522_c1_g1_i2	1493	166		AJF97602.1	1.42e-66	30.87	AJF97602.1 beta glucosidase [Pandoravirus inopinatum]
TRINITY_DN134360_c7_g2_i4	1493	51		AGE52247.1	1.02e-50	36.939	AGE52247.1 calcium-transporting ATPase, plasma membrane-type [Paramecium bursaria Chlorella virus CVR-1]
TRINITY_DN130897_c1_g1_i1	1492	21		BBI30359.1	8.96e-74	33.7	BBI30359.1 beta-galactosidase [Acanthamoeba castellanii medusavirus]
TRINITY_DN104786_c0_g1_i2	1492	29		AUF82683.1	4.09e-49	32.353	AUF82683.1 alpha-galactosidase [Tetraselmis virus 1]
TRINITY_DN133876_c0_g1_i1	1492	11		AYV75170.1	6.7e-48	29.577	AYV75170.1 hypothetical protein Terrestrivirus1_44 [Terrestrivirus sp.]
TRINITY_DN123779_c0_g5_i2	1492	48		APC25860.1	2.7e-31	33.448	APC25860.1 Calcium-transporting ATPase [Only Syngen Nebraska virus 5]
TRINITY_DN123907_c0_g1_i1	1491	22		API81738.1	2.01e-62	32.7	API81738.1 hypothetical protein [Cafeteria roenbergensis]
TRINITY_DN133427_c0_g2_i8	1491	18		BBA54297.1	2.54e-42	34.146	BBA54297.1 gag : akt fusion protein [Feline leukemia virus]
TRINITY_DN133184_c0_g5_i4	1491	47		AYV75266.1	1.31e-29	33.005	AYV75266.1 putative elongation factor 1-gamma-A-like [Terrestrivirus sp.]
TRINITY_DN133139_c2_g2_i3	1491	1679		AYV76294.1	6.37e-12	29.851	AYV76294.1 hypothetical protein Terrestrivirus5_116 [Terrestrivirus sp.]
TRINITY_DN87611_c0_g1_i1	1490	559		AYV77645.1	1.28e-21	36.429	AYV77645.1 acetylornithine deacetylase, partial [Dasosvirus sp.]
TRINITY_DN131677_c4_g1_i1	1490	229		AYV84290.1	6.72e-20	25.979	AYV84290.1 hypothetical protein Hyperionvirus21_24 [Hyperionvirus sp.]
TRINITY_DN128327_c3_g1_i3	1490	25		AYV81447.1	3.71e-16	23.631	AYV81447.1 hypothetical protein Harvfovirus34_12 [Harvfovirus sp.]
TRINITY_DN127084_c0_g1_i2	1488	64		ARF09921.1	2.36e-48	37.5	ARF09921.1 DnaJ domain protein [Indivirus ILV1]
TRINITY_DN128327_c3_g1_i4	1488	23		AYV82547.1	3.5e-16	24.107	AYV82547.1 hypothetical protein Hyperionvirus1_126 [Hyperionvirus sp.]
TRINITY_DN131385_c0_g3_i5	1488	202		AUF82519.1	8.81e-13	30.645	AUF82519.1 putative Mpv17/PMP22 family protein [Tetraselmis virus 1]
TRINITY_DN132932_c1_g1_i2	1487	156		ARF09921.1	8.56e-20	51.546	ARF09921.1 DnaJ domain protein [Indivirus ILV1]
TRINITY_DN122003_c0_g1_i3	1486	14		AYV82347.1	3.55e-41	33.528	AYV82347.1 sphingosine-1-phosphate lyase 1 [Homavirus sp.]
TRINITY_DN57429_c0_g1_i1	1485	246		AIZ01237.1	2.86e-19	24.283	AIZ01237.1 cytochrome P450 monooxygenase [Mycobacterium phage ADLER F1725]
TRINITY_DN132783_c0_g1_i1	1484	100		ADQ91638.1	4.29e-49	40.408	ADQ91638.1 hypothetical protein BpV1_011c [Bathycoccus sp. RCC1105 virus BpV1]
TRINITY_DN133282_c2_g1_i2	1484	63		SNW62334.1	2.39e-31	28.767	SNW62334.1 Cytochrome P450-like protein E-class [Orpheovirus IHUMI-LCC2]
TRINITY_DN129831_c0_g2_i3	1484	27		AVK76543.1	1.45e-27	38.693	AVK76543.1 Ser/thr kinase [Pandoravirus neocaledonia]
TRINITY_DN134103_c1_g4_i4	1484	75		AGS80769.1	5.52e-12	36.8	AGS80769.1 ankyrin repeat protein [Leptospira phage vB_LbrZ_5399-LE1]
TRINITY_DN132341_c1_g2_i7	1483	36		AAT99858.1	2.67e-40	30.973	AAT99858.1 unknown [Diachasmimorpha longicaudata entomopoxvirus]
TRINITY_DN116144_c0_g2_i1	1483	57		AEO93273.1	1.1e-39	35.507	AEO93273.1 gp2 [Bacillus virus G]
TRINITY_DN132344_c3_g1_i1	1482	257		YP_009102168.1	1.41e-49	48.925	YP_009102168.1 ClpA-like protein [Escherichia phage 121Q]
TRINITY_DN120737_c0_g1_i2	1482	38		AGV99363.1	1.82e-47	35.756	AGV99363.1 ABC transporter permease/ATP-binding protein [Bacillus phage proCM3]
TRINITY_DN96398_c0_g1_i2	1482	124		ARF09295.1	6.13e-29	34.188	ARF09295.1 serine/threonine protein phosphatase [Catovirus CTV1]
TRINITY_DN118869_c1_g1_i6	1482	9		ARF09596.1	6.28e-26	36.62	ARF09596.1 FAD synthase [Indivirus ILV1]
TRINITY_DN127567_c0_g1_i5	1482	68		ACD03509.1	3.55e-24	26.667	ACD03509.1 aminoacylase [Musca domestica salivary gland hypertrophy virus]
TRINITY_DN134038_c1_g2_i4	1481	26		AQM32736.1	1.48e-39	26.432	AQM32736.1 thermosome, partial [uncultured virus]
TRINITY_DN132512_c1_g1_i5	1481	82		AYV84908.1	2.36e-21	33.058	AYV84908.1 serine/threonine protein phosphatase [Hyperionvirus sp.]
TRINITY_DN118869_c1_g1_i2	1481	8		ARF09596.1	3.64e-19	34.81	ARF09596.1 FAD synthase [Indivirus ILV1]
TRINITY_DN118354_c0_g1_i4	1481	12		ALM25940.1	1.95e-13	29.876	ALM25940.1 UDP-GlcNAcbeta GAL beta1,3 N-acetyl glucosaminyl transferase 3 [Elephant endotheliotropic herpesvirus 4]
TRINITY_DN135831_c0_g1_i1	1480	1482		AUL79398.1	1.16e-79	42.945	AUL79398.1 catalase [Tupanvirus deep ocean]
TRINITY_DN131484_c0_g1_i2	1480	38		AQN68033.1	7.76e-32	27.473	AQN68033.1 AAA family ATPase [Saudi moumouvirus]
TRINITY_DN130515_c1_g1_i3	1480	88		AVK75014.1	4.4e-31	30.035	AVK75014.1 Serine/threonine protein kinase [Pandoravirus quercus]
TRINITY_DN133533_c2_g3_i4	1480	29		sp|P00544.1|FGR_FSVGR	3.72e-25	38.462	sp|P00544.1|FGR_FSVGR RecName: Full=Tyrosine-protein kinase transforming protein Fgr
TRINITY_DN133427_c0_g2_i1	1479	17		BBA54297.1	1.45e-42	34.615	BBA54297.1 gag : akt fusion protein [Feline leukemia virus]
TRINITY_DN131081_c2_g3_i2	1479	74		AUV58803.1	1.4e-28	32.714	AUV58803.1 serine threonine kinase receptor, partial [Bandra megavirus]
TRINITY_DN132326_c0_g4_i4	1479	21		AZL90006.1	1.21e-23	44.444	AZL90006.1 putative serine/threonine-protein kinase [Mimivirus sp. SH]
TRINITY_DN131213_c1_g1_i7	1478	37		ASV44736.1	3.98e-68	38.924	ASV44736.1 ATP-dependent Clp protease ATP-binding subunit [Agrobacterium phage Atu_ph07]
TRINITY_DN133675_c3_g7_i9	1478	24		AGE53262.1	8.31e-67	34.711	AGE53262.1 calcium-transporting ATPase, plasma membrane-type [Paramecium bursaria Chlorella virus Fr5L]
TRINITY_DN127137_c0_g1_i1	1478	46		ASD51141.1	3.09e-46	28.708	ASD51141.1 putative dihydrolipoamide dehydrogenase [Erysipelothrix phage phi1605]
TRINITY_DN133370_c0_g1_i2	1478	89		AIZ01256.1	1.18e-26	36.126	AIZ01256.1 hypothetical protein MaF1725_ph0031 [Mycobacterium phage ADLER F1725]
TRINITY_DN133649_c8_g5_i4	1478	55		AGE49416.1	2.4e-16	31.579	AGE49416.1 cellulose synthase catalytic subunit (UDP-forming) [Acanthocystis turfacea Chlorella virus Can0610SP]
TRINITY_DN118226_c0_g1_i1	1478	37		AVK76836.1	2.98e-14	23.077	AVK76836.1 Cytochrome P450 [Pandoravirus macleodensis]
TRINITY_DN133104_c2_g1_i7	1478	33		AYV86775.1	1.87e-11	39.535	AYV86775.1 CMGC/MAPK protein kinase, variant 1 [Sylvanvirus sp.]
TRINITY_DN132327_c0_g1_i2	1477	106		AYV82314.1	6.7e-46	31.173	AYV82314.1 translation initiation factor 4A-III [Homavirus sp.]
TRINITY_DN133890_c1_g1_i1	1477	68		AGC02305.1	1.33e-22	31.599	AGC02305.1 Protein Tyrosine Kinase (PTK) family protein [Acanthamoeba polyphaga moumouvirus]
TRINITY_DN123917_c0_g6_i4	1477	24		YP_009001225.1	3.25e-21	27.64	YP_009001225.1 ABC2 type transporter superfamily protein [Pithovirus sibericum]
TRINITY_DN130743_c2_g3_i1	1475	79		ALH23278.1	3.1e-131	49.469	ALH23278.1 Hsp70 protein [Chrysochromulina ericina virus]
TRINITY_DN132442_c2_g1_i1	1475	55		AYV82314.1	2.24e-46	32.248	AYV82314.1 translation initiation factor 4A-III [Homavirus sp.]
TRINITY_DN130721_c0_g2_i5	1475	30		AUL79258.1	1.1e-16	25.714	AUL79258.1 sulfate adenylyltransferase [Tupanvirus deep ocean]
TRINITY_DN133513_c0_g2_i5	1474	42		pir||A40831	1.46e-45	33.832	pir||A40831 gag-akt polyprotein - AKT8 murine leukemia virus
TRINITY_DN127176_c1_g1_i1	1473	301		ATZ80614.1	8.79e-20	29.688	ATZ80614.1 putative uridine kinase [Bodo saltans virus]
TRINITY_DN104415_c0_g1_i1	1473	39		BBI30403.1	2.71e-11	27.731	BBI30403.1 Ser/Thr protein kinase [Acanthamoeba castellanii medusavirus]
TRINITY_DN133829_c0_g3_i2	1472	83		AQM32647.1	1.06e-136	48.889	AQM32647.1 chaperonin GroEL [uncultured virus]
TRINITY_DN133415_c1_g2_i3	1472	63		AFN42312.1	9.87e-23	26.975	AFN42312.1 cytochrome P450 [Cotesia sesamiae Mombasa bracovirus]
TRINITY_DN129464_c0_g1_i1	1472	30		YP_009513249.1	1.21e-12	28.571	YP_009513249.1 pol [Feline foamy virus]
TRINITY_DN133168_c1_g1_i4	1472	156		AKH48727.1	4.91e-11	29.688	AKH48727.1 transketolase central region-containing protein [uncultured marine virus]
TRINITY_DN61222_c0_g1_i1	1471	372		AUL78605.1	9.21e-73	40.303	AUL78605.1 cathepsin Llike cysteine protease [Tupanvirus soda lake]
TRINITY_DN118354_c0_g1_i1	1471	15		ALM25940.1	1.74e-15	32.42	ALM25940.1 UDP-GlcNAcbeta GAL beta1,3 N-acetyl glucosaminyl transferase 3 [Elephant endotheliotropic herpesvirus 4]
TRINITY_DN132495_c2_g7_i7	1470	115		AET73102.1	1.26e-60	40.909	AET73102.1 cell division protein FtsH [Phaeocystis globosa virus 12T]
TRINITY_DN130626_c0_g1_i3	1470	49		AII17199.1	3.71e-11	30.837	AII17199.1 putative family 14 glycosyltransferase [Aureococcus anophagefferens virus]
TRINITY_DN133280_c0_g1_i8	1469	27		AZL90006.1	6.3e-34	31.034	AZL90006.1 putative serine/threonine-protein kinase [Mimivirus sp. SH]
TRINITY_DN129634_c0_g3_i1	1468	37		ARF11555.1	8.19e-83	39.372	ARF11555.1 ubiquitin-activating enzyme E1 [Klosneuvirus KNV1]
TRINITY_DN134141_c1_g2_i5	1468	84		AYV79236.1	3.16e-27	28.519	AYV79236.1 serine/threonine protein phosphatase [Faunusvirus sp.]
TRINITY_DN127141_c0_g1_i1	1468	43		SNW62677.1	4.03e-20	23.393	SNW62677.1 Cytochrome P450-like protein E-class [Orpheovirus IHUMI-LCC2]
TRINITY_DN128092_c0_g1_i2	1467	42		AIZ01237.1	2.66e-28	26.376	AIZ01237.1 cytochrome P450 monooxygenase [Mycobacterium phage ADLER F1725]
TRINITY_DN128815_c0_g1_i2	1467	34		AYV82053.1	5.73e-26	39.896	AYV82053.1 HrpA-like RNA helicase [Homavirus sp.]
TRINITY_DN142335_c0_g1_i1	1466	681		AQN68505.1	3.25e-110	51.205	AQN68505.1 glutamine synthetase [Saudi moumouvirus]
TRINITY_DN126621_c0_g1_i1	1466	38		QAY00476.1	9.54e-71	48.649	QAY00476.1 ClpA-like protein [Escherichia phage Ecwhy_1]
TRINITY_DN133402_c0_g1_i4	1465	79		BAT22435.1	4.31e-19	30.435	BAT22435.1 putative glycosyltransferase [Yellowstone lake phycodnavirus 2]
TRINITY_DN47867_c0_g2_i1	1465	390		pir||A40831	3.75e-18	34.356	pir||A40831 gag-akt polyprotein - AKT8 murine leukemia virus
TRINITY_DN130721_c0_g2_i6	1465	24		AUL79258.1	4.41e-16	25.429	AUL79258.1 sulfate adenylyltransferase [Tupanvirus deep ocean]
TRINITY_DN126795_c0_g2_i1	1464	66		ADQ90936.1	6.01e-76	55.983	ADQ90936.1 hypothetical protein MpV1_013c [Micromonas sp. RCC1109 virus MpV1]
TRINITY_DN130806_c0_g2_i2	1464	186		AGO84667.2	8.11e-34	34.828	AGO84667.2 Ser/thr kinase [Pandoravirus salinus]
TRINITY_DN132080_c3_g1_i3	1464	29		ARF11555.1	3.85e-22	32.184	ARF11555.1 ubiquitin-activating enzyme E1 [Klosneuvirus KNV1]
TRINITY_DN126559_c0_g1_i2	1464	24		AFX92970.1	4.85e-11	27.869	AFX92970.1 putative serine/threonine-protein kinase/receptor [Megavirus courdo11]
TRINITY_DN133581_c0_g1_i6	1463	46		AYV82503.1	7.01e-86	36.461	AYV82503.1 putative vacuolar protein sortingassociated protein 45 [Hyperionvirus sp.]
TRINITY_DN133910_c2_g2_i5	1463	44		AGO82934.1	1.83e-26	30.822	AGO82934.1 Ser/thr kinase [Pandoravirus dulcis]
TRINITY_DN117708_c0_g1_i2	1462	43		AVL95162.1	2.35e-20	29.545	AVL95162.1 putative serine/threonine protein kinase receptor [Moumouvirus australiensis]
TRINITY_DN131980_c0_g1_i1	1461	21		ALJ99031.1	1.03e-49	29.676	ALJ99031.1 Xaa-Pro aminopeptidase [Acinetobacter phage Ab105-3phi]
TRINITY_DN133427_c0_g2_i7	1461	17		BBA54297.1	4.57e-43	34.13	BBA54297.1 gag : akt fusion protein [Feline leukemia virus]
TRINITY_DN133007_c2_g1_i6	1461	38		AMN83978.1	1e-12	33.333	AMN83978.1 putative glycosyl hydrolase [Faustovirus]
TRINITY_DN133427_c0_g2_i2	1459	7		AYV86759.1	1.18e-45	32.364	AYV86759.1 hypothetical protein Sylvanvirus8_15 [Sylvanvirus sp.]
TRINITY_DN133555_c1_g1_i2	1458	65		BAR27687.1	5.42e-71	36.769	BAR27687.1 Glucose-6-phosphate dehydrogenase [uncultured Mediterranean phage uvMED]
TRINITY_DN127102_c0_g1_i4	1458	28		ARF09295.1	1.77e-30	31.923	ARF09295.1 serine/threonine protein phosphatase [Catovirus CTV1]
TRINITY_DN133232_c1_g2_i6	1457	72		ATW69270.1	6.23e-98	44.472	ATW69270.1 riboflavin biosynthesis protein [Staphylococcus phage UPMK_1]
TRINITY_DN133167_c2_g1_i6	1457	29		SNW62334.1	2.59e-19	25.816	SNW62334.1 Cytochrome P450-like protein E-class [Orpheovirus IHUMI-LCC2]
TRINITY_DN133166_c3_g3_i1	1456	114		AGH26266.1	3.98e-95	49.245	AGH26266.1 glycine dehydrogenase [Prochlorococcus phage MED4-213]
TRINITY_DN133688_c4_g1_i1	1456	65		ARF08651.1	7.38e-95	41.221	ARF08651.1 heat shock protein 83 kDa [Catovirus CTV1]
TRINITY_DN131005_c1_g3_i1	1456	606		AUL78097.1	1.49e-69	41.581	AUL78097.1 catalase HPII [Tupanvirus soda lake]
TRINITY_DN117920_c0_g1_i2	1456	40		BBA54297.1	2.21e-57	37.954	BBA54297.1 gag : akt fusion protein [Feline leukemia virus]
TRINITY_DN130183_c4_g2_i1	1456	58		YP_008052571.1	2.58e-49	40.506	YP_008052571.1 ATP-dependent zinc metalloprotease [Phaeocystis globosa virus]
TRINITY_DN128448_c0_g1_i1	1456	444		AYV82329.1	2.04e-22	28.302	AYV82329.1 fructose-1,6-bisphosphatase, cytosolic-like [Homavirus sp.]
TRINITY_DN133022_c1_g1_i3	1456	17		AZL90006.1	6.71e-16	34.177	AZL90006.1 putative serine/threonine-protein kinase [Mimivirus sp. SH]
TRINITY_DN124485_c0_g4_i1	1455	108		ALI95552.1	4.08e-38	28.841	ALI95552.1 hypothetical protein OlV2_189c [Ostreococcus lucimarinus virus 2]
TRINITY_DN129943_c8_g2_i1	1454	27		AHH01890.1	6.07e-35	28.321	AHH01890.1 ABC2 type transporter superfamily protein [Pithovirus sibericum]
TRINITY_DN132536_c0_g3_i2	1454	83		AGF85754.1	1.06e-31	33.032	AGF85754.1 tyrosine kinase family protein [Moumouvirus goulette]
TRINITY_DN133490_c2_g1_i3	1454	98		YP_009165152.1	7.98e-17	32.338	YP_009165152.1 Cytochrome P450 [Mollivirus sibericum]
TRINITY_DN132806_c2_g1_i1	1454	267		AYV75146.1	1.13e-14	30.233	AYV75146.1 plasma membrane ATPase [Terrestrivirus sp.]
TRINITY_DN129625_c0_g1_i1	1453	109		YP_003987364.1	1.64e-31	33.566	YP_003987364.1 putative serine/threonine-protein kinase/receptor [Acanthamoeba polyphaga mimivirus]
TRINITY_DN130614_c0_g1_i8	1453	17		ARF11708.1	1.94e-23	22.343	ARF11708.1 Zn-dependent peptidase [Klosneuvirus KNV1]
TRINITY_DN129208_c0_g2_i2	1452	29		ANS04230.1	9.92e-137	55.525	ANS04230.1 DNA-directed RNA polymerase beta subunit/140 kD subunit [uncultured Mediterranean phage]
TRINITY_DN132990_c1_g3_i1	1452	44		AYV76390.1	1.27e-15	22.819	AYV76390.1 mitochondrial carrier [Terrestrivirus sp.]
TRINITY_DN132080_c3_g1_i5	1451	35		AYV78571.1	1.47e-22	32.184	AYV78571.1 ubiquitin-activating enzyme E1 [Edafosvirus sp.]
TRINITY_DN120719_c0_g1_i1	1450	41		AHH01971.1	1.93e-33	34.354	AHH01971.1 Ser/Thr protein kinase [Pithovirus sibericum]
TRINITY_DN133747_c3_g2_i5	1449	66		ALJ98958.1	1.13e-114	44.148	ALJ98958.1 xanthine dehydrogenase [Acinetobacter phage Ab105-3phi]
TRINITY_DN133859_c1_g1_i3	1449	59		AYV82314.1	2.91e-68	35.233	AYV82314.1 translation initiation factor 4A-III [Homavirus sp.]
TRINITY_DN133116_c3_g2_i2	1448	237		ATW69219.1	1.88e-133	49.881	ATW69219.1 phosphoenolpyruvate carboxykinase [Staphylococcus phage UPMK_1]
TRINITY_DN133427_c0_g2_i10	1447	13		AYV86759.1	2.96e-46	32.727	AYV86759.1 hypothetical protein Sylvanvirus8_15 [Sylvanvirus sp.]
TRINITY_DN133533_c2_g3_i1	1447	38		sp|P00544.1|FGR_FSVGR	3.18e-25	38.462	sp|P00544.1|FGR_FSVGR RecName: Full=Tyrosine-protein kinase transforming protein Fgr
TRINITY_DN130067_c1_g1_i6	1447	545		AGQ20270.1	3.1e-20	29.218	AGQ20270.1 cathepsin [Clostera anastomosis granulovirus Henan]
TRINITY_DN130067_c1_g1_i5	1447	831		AGQ20270.1	8.6e-20	29.268	AGQ20270.1 cathepsin [Clostera anastomosis granulovirus Henan]
TRINITY_DN129062_c0_g1_i3	1447	19		AGF85725.1	3.66e-13	22.335	AGF85725.1 hypothetical protein glt_00922 [Moumouvirus goulette]
TRINITY_DN131151_c0_g1_i1	1447	308		AFN42311.1	1.06e-12	26.794	AFN42311.1 cytochrome P450 [Cotesia sesamiae Mombasa bracovirus]
TRINITY_DN125545_c0_g1_i2	1446	41		YP_003097351.1	5.63e-78	39.66	YP_003097351.1 glucose 6-phosphate dehydrogenase [Synechococcus phage S-RSM4]
TRINITY_DN123034_c0_g1_i1	1446	74		AYV86759.1	7.11e-46	32.21	AYV86759.1 hypothetical protein Sylvanvirus8_15 [Sylvanvirus sp.]
TRINITY_DN134051_c0_g2_i7	1446	63		AYV82044.1	1.51e-40	30.872	AYV82044.1 AMP-binding enzyme [Homavirus sp.]
TRINITY_DN133993_c1_g5_i10	1446	175		AYV86759.1	4.55e-33	34.021	AYV86759.1 hypothetical protein Sylvanvirus8_15 [Sylvanvirus sp.]
TRINITY_DN132886_c0_g2_i1	1446	76		AGV99363.1	3.43e-19	33.889	AGV99363.1 ABC transporter permease/ATP-binding protein [Bacillus phage proCM3]
TRINITY_DN132399_c3_g1_i1	1445	57		AUL78486.1	1.7e-32	37.799	AUL78486.1 putative SNF1-related protein kinase catalytic subunit alpha KIN11-like [Tupanvirus soda lake]
TRINITY_DN114926_c0_g3_i1	1445	25		ARF10338.1	9.78e-17	26.257	ARF10338.1 mitochondrial carrier protein [Hokovirus HKV1]
TRINITY_DN110207_c0_g1_i1	1444	123		AGE60050.1	5.65e-52	33.967	AGE60050.1 calcium-transporting ATPase, plasma membrane-type [Acanthocystis turfacea Chlorella virus WI0606]
TRINITY_DN133473_c1_g3_i11	1443	32		ARF10282.1	2.63e-29	34.981	ARF10282.1 dynamin family protein [Hokovirus HKV1]
TRINITY_DN131571_c1_g1_i1	1443	62		ALD62154.1	4.63e-26	29.595	ALD62154.1 Protein kinase [Mollivirus sibericum]
TRINITY_DN129821_c0_g1_i1	1443	17		AGF85754.1	3.4e-19	33.503	AGF85754.1 tyrosine kinase family protein [Moumouvirus goulette]
TRINITY_DN131420_c1_g1_i1	1442	78		AET73102.1	3.96e-52	39.063	AET73102.1 cell division protein FtsH [Phaeocystis globosa virus 12T]
TRINITY_DN133736_c1_g5_i3	1442	61		AUL79031.1	2.49e-11	25.339	AUL79031.1 hypothetical protein [Tupanvirus deep ocean]
TRINITY_DN133266_c2_g2_i4	1441	77		AYV84927.1	1.05e-18	25.581	AYV84927.1 hypothetical protein Satyrvirus1_13 [Satyrvirus sp.]
TRINITY_DN134098_c3_g1_i2	1440	50		AYV78352.1	6.97e-62	30.349	AYV78352.1 uncharacterized protein Edafosvirus10_27 [Edafosvirus sp.]
TRINITY_DN130447_c1_g2_i1	1439	30		ANB51070.1	2.48e-30	31.908	ANB51070.1 putative serine/threonine protein kinase receptor [Powai lake megavirus]
TRINITY_DN132999_c3_g1_i3	1439	85		ARF08832.1	6.76e-22	43.243	ARF08832.1 caspase domain protein [Catovirus CTV1]
TRINITY_DN133139_c2_g2_i1	1439	763		AYV76294.1	6.77e-12	29.851	AYV76294.1 hypothetical protein Terrestrivirus5_116 [Terrestrivirus sp.]
TRINITY_DN133166_c3_g3_i5	1437	86		AGH26266.1	4.49e-92	48.923	AGH26266.1 glycine dehydrogenase [Prochlorococcus phage MED4-213]
TRINITY_DN132870_c0_g2_i2	1437	25		AII17208.1	2.59e-20	39.286	AII17208.1 putative DEAD/DEAH box helicase [Aureococcus anophagefferens virus]
TRINITY_DN130159_c0_g2_i4	1435	101		NP_818699.1	5.92e-18	28.745	NP_818699.1 cathepsin [Adoxophyes honmai nucleopolyhedrovirus]
TRINITY_DN134176_c3_g1_i5	1434	147		AUL78486.1	2.1e-37	34.211	AUL78486.1 putative SNF1-related protein kinase catalytic subunit alpha KIN11-like [Tupanvirus soda lake]
TRINITY_DN123211_c0_g2_i1	1434	47		SNW62420.1	1.12e-35	32.414	SNW62420.1 Cyclin-dependent kinase [Orpheovirus IHUMI-LCC2]
TRINITY_DN131304_c0_g2_i4	1432	41		ATW69270.1	4.3e-82	38.684	ATW69270.1 riboflavin biosynthesis protein [Staphylococcus phage UPMK_1]
TRINITY_DN132309_c2_g3_i2	1431	27		BBA54297.1	2.11e-68	37.535	BBA54297.1 gag : akt fusion protein [Feline leukemia virus]
TRINITY_DN132273_c0_g2_i3	1431	58		BBI30359.1	4.15e-63	31.915	BBI30359.1 beta-galactosidase [Acanthamoeba castellanii medusavirus]
TRINITY_DN131698_c0_g2_i2	1431	35		AGC02305.1	4.32e-33	28.319	AGC02305.1 Protein Tyrosine Kinase (PTK) family protein [Acanthamoeba polyphaga moumouvirus]
TRINITY_DN128991_c0_g2_i2	1431	118		ADO67509.1	1.9e-13	29.457	ADO67509.1 putative family 2C serine/threonine phosphatase [Cafeteria roenbergensis virus BV-PW1]
TRINITY_DN133427_c0_g2_i5	1429	9		AYV86759.1	4.85e-46	32.727	AYV86759.1 hypothetical protein Sylvanvirus8_15 [Sylvanvirus sp.]
TRINITY_DN132251_c4_g4_i4	1429	26		AQM32737.1	3.59e-35	26.304	AQM32737.1 thermosome, partial [uncultured virus]
TRINITY_DN127234_c0_g3_i2	1429	52		ARF09295.1	1.5e-34	34.866	ARF09295.1 serine/threonine protein phosphatase [Catovirus CTV1]
TRINITY_DN116457_c0_g2_i3	1429	16		SNW62334.1	1.63e-27	24.173	SNW62334.1 Cytochrome P450-like protein E-class [Orpheovirus IHUMI-LCC2]
TRINITY_DN126530_c1_g2_i2	1429	17		AUL79437.1	6.48e-17	38.406	AUL79437.1 tRNA nucleotidyltransferase/poly(A) polymerase [Tupanvirus deep ocean]
TRINITY_DN133332_c9_g9_i9	1428	221		ARF12218.1	2.04e-43	33.038	ARF12218.1 gelsolin repeat protein [Klosneuvirus KNV1]
TRINITY_DN130938_c1_g2_i1	1428	50		AHH01890.1	1.33e-30	31.834	AHH01890.1 ABC2 type transporter superfamily protein [Pithovirus sibericum]
TRINITY_DN130724_c1_g1_i4	1428	10		SNW62334.1	5.03e-22	23.858	SNW62334.1 Cytochrome P450-like protein E-class [Orpheovirus IHUMI-LCC2]
TRINITY_DN130183_c4_g2_i2	1427	71		AOC55223.1	1.64e-42	33.067	AOC55223.1 AAA+ ATPase predicted domain [Lymphocystis disease virus Sa]
TRINITY_DN134228_c3_g2_i4	1427	20		ARF10639.1	4.87e-19	31.22	ARF10639.1 IBR domain protein [Hokovirus HKV1]
TRINITY_DN129820_c1_g1_i2	1426	71		ADQ91420.1	4.4e-26	30.69	ADQ91420.1 hypothetical protein OlV1_043 [Ostreococcus lucimarinus virus 1]
TRINITY_DN131876_c0_g1_i3	1425	107		AUF82683.1	1.54e-61	33.149	AUF82683.1 alpha-galactosidase [Tetraselmis virus 1]
TRINITY_DN130159_c0_g2_i5	1425	79		NP_818699.1	5.81e-18	28.745	NP_818699.1 cathepsin [Adoxophyes honmai nucleopolyhedrovirus]
TRINITY_DN129487_c0_g1_i2	1424	317		AIR93490.1	4.59e-117	53.89	AIR93490.1 putative fructose-1,6-bisphosphate aldolase [Prochlorococcus phage P-TIM68]
TRINITY_DN122711_c1_g6_i2	1423	18		AYV79137.1	1.93e-35	29.197	AYV79137.1 serine/threonine protein kinase [Faunusvirus sp.]
TRINITY_DN107230_c0_g1_i1	1422	71		AVK76543.1	8.28e-29	30.928	AVK76543.1 Ser/thr kinase [Pandoravirus neocaledonia]
TRINITY_DN132447_c0_g3_i6	1422	54		ACD03509.1	1.2e-26	27.073	ACD03509.1 aminoacylase [Musca domestica salivary gland hypertrophy virus]
TRINITY_DN130744_c0_g1_i1	1421	52		YP_003987339.1	5.23e-61	33.488	YP_003987339.1 probable 7-dehydrocholesterol reductase [Acanthamoeba polyphaga mimivirus]
TRINITY_DN93366_c0_g1_i1	1421	45		ARF12034.1	3.09e-55	29.604	ARF12034.1 copper amine oxidase [Klosneuvirus KNV1]
TRINITY_DN132309_c2_g3_i1	1420	28		BBA54297.1	3.81e-69	37.815	BBA54297.1 gag : akt fusion protein [Feline leukemia virus]
TRINITY_DN131717_c1_g1_i1	1420	110		AYV83660.1	9.19e-42	37.903	AYV83660.1 cysteinyl-tRNA synthetase [Hyperionvirus sp.]
TRINITY_DN128514_c1_g1_i1	1420	168		SNW62609.1	1.81e-30	32.616	SNW62609.1 Negative regulator of the PHO system [Orpheovirus IHUMI-LCC2]
TRINITY_DN132843_c2_g1_i3	1419	61		AUL79109.1	1.22e-28	30.769	AUL79109.1 cyclin domain fused to cyclin-dependent serine/threonine protein kinase [Tupanvirus deep ocean]
TRINITY_DN133759_c0_g5_i4	1419	86		AGH31156.1	7.46e-18	30.085	AGH31156.1 6-phosphofructokinase [Ostreococcus lucimarinus virus OlV5]
TRINITY_DN130668_c0_g1_i3	1418	33		AYV79137.1	2.04e-31	30.827	AYV79137.1 serine/threonine protein kinase [Faunusvirus sp.]
TRINITY_DN131697_c0_g1_i1	1418	70		AYV85227.1	1.64e-20	26.799	AYV85227.1 FAD-binding oxidoreductase [Satyrvirus sp.]
TRINITY_DN132468_c2_g1_i1	1418	110		AUL78899.1	9.35e-20	26.648	AUL78899.1 Zn-dependent alcohol dehydrogenase [Tupanvirus deep ocean]
TRINITY_DN132399_c3_g1_i2	1417	53		AYV86759.1	1.94e-40	34.241	AYV86759.1 hypothetical protein Sylvanvirus8_15 [Sylvanvirus sp.]
TRINITY_DN131566_c1_g1_i2	1416	50		ARF11585.1	7.26e-51	33.934	ARF11585.1 metallopeptidase family M24 [Klosneuvirus KNV1]
TRINITY_DN131698_c0_g2_i8	1416	33		AGC02305.1	3.57e-34	31.317	AGC02305.1 Protein Tyrosine Kinase (PTK) family protein [Acanthamoeba polyphaga moumouvirus]
TRINITY_DN130102_c0_g1_i1	1415	109		ARF09295.1	1.32e-36	33.206	ARF09295.1 serine/threonine protein phosphatase [Catovirus CTV1]
TRINITY_DN133671_c1_g2_i3	1415	95		ATZ80614.1	5.33e-22	29.146	ATZ80614.1 putative uridine kinase [Bodo saltans virus]
TRINITY_DN123577_c0_g1_i1	1414	341		AEW69615.1	2.49e-143	53.083	AEW69615.1 serine hydroxymethyltransferase [Helicoverpa zea nudivirus 2]
TRINITY_DN133427_c0_g2_i3	1414	5		AYV86759.1	6.39e-46	32.364	AYV86759.1 hypothetical protein Sylvanvirus8_15 [Sylvanvirus sp.]
TRINITY_DN131950_c0_g1_i2	1414	400		SNW62609.1	5.24e-37	33.865	SNW62609.1 Negative regulator of the PHO system [Orpheovirus IHUMI-LCC2]
TRINITY_DN93877_c0_g2_i1	1414	23		YP_009448911.1	6.53e-36	31.373	YP_009448911.1 Negative regulator of the PHO system [Orpheovirus IHUMI-LCC2]
TRINITY_DN132251_c4_g4_i6	1414	34		AQM32737.1	3.75e-35	26.304	AQM32737.1 thermosome, partial [uncultured virus]
TRINITY_DN134240_c4_g5_i8	1413	55		AVL95162.1	1.52e-36	34.021	AVL95162.1 putative serine/threonine protein kinase receptor [Moumouvirus australiensis]
TRINITY_DN132977_c0_g7_i3	1412	90		AOM63396.1	1.58e-13	29.358	AOM63396.1 putative spermidine synthase [Heterosigma akashiwo virus 01]
TRINITY_DN134103_c1_g4_i2	1412	95		AGS80769.1	5.43e-12	36.8	AGS80769.1 ankyrin repeat protein [Leptospira phage vB_LbrZ_5399-LE1]
TRINITY_DN133922_c1_g1_i1	1411	238		AUL78486.1	2.63e-37	32.765	AUL78486.1 putative SNF1-related protein kinase catalytic subunit alpha KIN11-like [Tupanvirus soda lake]
TRINITY_DN132999_c3_g1_i4	1411	128		ARF08832.1	5.04e-22	43.243	ARF08832.1 caspase domain protein [Catovirus CTV1]
TRINITY_DN132999_c3_g1_i1	1411	116		ARF08832.1	6.56e-22	43.243	ARF08832.1 caspase domain protein [Catovirus CTV1]
TRINITY_DN132280_c0_g4_i4	1409	35		ABT16830.1	2.15e-69	36.476	ABT16830.1 hypothetical protein ATCV1_Z696R [Acanthocystis turfacea chlorella virus 1]
TRINITY_DN123784_c0_g1_i1	1409	47		AGF85754.1	5.04e-21	35.948	AGF85754.1 tyrosine kinase family protein [Moumouvirus goulette]
TRINITY_DN131697_c0_g1_i3	1409	65		AYV85227.1	6.36e-17	26.799	AYV85227.1 FAD-binding oxidoreductase [Satyrvirus sp.]
TRINITY_DN131536_c1_g1_i3	1409	29		ABQ43640.1	5.19e-16	28.723	ABQ43640.1 monoglyceride lipase [Tanapox virus]
TRINITY_DN130211_c4_g2_i1	1408	348		ATW69264.1	3.24e-138	55.584	ATW69264.1 S-adenosylmethionine synthase [Staphylococcus phage UPMK_1]
TRINITY_DN129781_c0_g1_i8	1408	43		SNW62609.1	3e-38	33.721	SNW62609.1 Negative regulator of the PHO system [Orpheovirus IHUMI-LCC2]
TRINITY_DN133353_c0_g1_i6	1408	59		AGF85754.1	3.17e-24	30.37	AGF85754.1 tyrosine kinase family protein [Moumouvirus goulette]
TRINITY_DN126887_c4_g1_i2	1407	499		AXS67718.1	1.64e-70	40.184	AXS67718.1 cathepsin [Cryptophlebia peltastica nucleopolyhedrovirus]
TRINITY_DN131677_c4_g1_i3	1406	466		AYV84290.1	5.06e-19	25.54	AYV84290.1 hypothetical protein Hyperionvirus21_24 [Hyperionvirus sp.]
TRINITY_DN118354_c0_g1_i2	1406	11		ALM25940.1	1.36e-15	32.42	ALM25940.1 UDP-GlcNAcbeta GAL beta1,3 N-acetyl glucosaminyl transferase 3 [Elephant endotheliotropic herpesvirus 4]
TRINITY_DN122711_c1_g6_i1	1405	14		AYV79137.1	1.99e-34	28.832	AYV79137.1 serine/threonine protein kinase [Faunusvirus sp.]
TRINITY_DN132134_c2_g2_i2	1405	43		SNW62209.1	1.51e-25	30.345	SNW62209.1 Protein kinase [Orpheovirus IHUMI-LCC2]
TRINITY_DN130897_c1_g1_i6	1404	21		BBI30359.1	1.94e-73	33.628	BBI30359.1 beta-galactosidase [Acanthamoeba castellanii medusavirus]
TRINITY_DN123962_c0_g1_i1	1404	55		AYV82044.1	9.13e-34	26.244	AYV82044.1 AMP-binding enzyme [Homavirus sp.]
TRINITY_DN133052_c0_g3_i1	1404	100		sp|P31748.1|AKT_MLVAT	3.14e-30	36.4	sp|P31748.1|AKT_MLVAT RecName: Full=AKT kinase-transforming protein
TRINITY_DN107247_c0_g1_i1	1404	403		AAF05217.1	2.04e-21	29.653	AAF05217.1 ORF103 [Xestia c-nigrum granulovirus]
TRINITY_DN128075_c0_g1_i2	1403	38		CBR26873.1	5.28e-94	38.316	CBR26873.1 cation trasporter E1-E2 family ATPase [Streptococcus phage phi-SsUD.1]
TRINITY_DN133427_c0_g2_i9	1402	13		AYV86759.1	1.77e-46	32.727	AYV86759.1 hypothetical protein Sylvanvirus8_15 [Sylvanvirus sp.]
TRINITY_DN126266_c0_g1_i2	1400	4		AET42601.1	5.33e-89	44.86	AET42601.1 serine palmitoyltransferase [Emiliania huxleyi virus 202]
TRINITY_DN134250_c1_g1_i1	1400	22		AKI27436.1	1.17e-52	34.106	AKI27436.1 hypothetical protein [Moraxella phage Mcat9]
TRINITY_DN130029_c1_g2_i3	1400	29		ANM47357.1	2.66e-23	35.294	ANM47357.1 glutamate 5-kinase [Streptococcus phage phiZJ20091101-1]
TRINITY_DN130123_c0_g1_i4	1400	72		YP_009165152.1	8.81e-20	34.568	YP_009165152.1 Cytochrome P450 [Mollivirus sibericum]
TRINITY_DN130946_c1_g4_i2	1399	161		AEX62780.1	9.74e-106	46.701	AEX62780.1 putative heat shock 70 kDa protein [Moumouvirus Monve]
TRINITY_DN129381_c1_g2_i5	1398	42		AYV85455.1	8.87e-23	38.122	AYV85455.1 protein phosphatase 2C domain containing protein [Satyrvirus sp.]
TRINITY_DN132691_c0_g1_i1	1397	46		AUL77802.1	1.81e-37	34.783	AUL77802.1 ubiquitin-conjugating enzyme E2 [Tupanvirus soda lake]
TRINITY_DN133763_c1_g4_i1	1397	56		AYV77577.1	9.68e-34	38.278	AYV77577.1 hypothetical protein Dasosvirus9_1, partial [Dasosvirus sp.]
TRINITY_DN120433_c1_g3_i1	1397	68		ATZ80614.1	4.22e-23	30.653	ATZ80614.1 putative uridine kinase [Bodo saltans virus]
TRINITY_DN114455_c0_g1_i1	1397	111		AYV82107.1	9.24e-16	27.331	AYV82107.1 chitinase, GH18 family, partial [Homavirus sp.]
TRINITY_DN132977_c0_g7_i6	1397	57		AOM63396.1	1.19e-13	29.358	AOM63396.1 putative spermidine synthase [Heterosigma akashiwo virus 01]
TRINITY_DN132565_c6_g1_i7	1396	567		ADQ91175.1	9.71e-174	69.01	ADQ91175.1 hypothetical protein BpV2_008c [Bathycoccus sp. RCC1105 virus BpV2]
TRINITY_DN132002_c1_g3_i1	1396	31		AYV75146.1	2.04e-48	40	AYV75146.1 plasma membrane ATPase [Terrestrivirus sp.]
TRINITY_DN118869_c1_g1_i1	1396	10		ARF09596.1	2.84e-32	37.089	ARF09596.1 FAD synthase [Indivirus ILV1]
TRINITY_DN128341_c0_g1_i3	1396	34		AAK14529.1	8.83e-23	25.627	AAK14529.1 EsV-1-111 [Ectocarpus siliculosus virus 1]
TRINITY_DN131740_c0_g1_i1	1396	17		BBD51325.1	1.63e-15	25.581	BBD51325.1 global transactivator [Samia ricini nucleopolyhedrovirus]
TRINITY_DN133933_c0_g1_i2	1395	37		AVK75111.1	1.96e-61	32.771	AVK75111.1 Glycosyl hydrolase family 1 protein [Pandoravirus quercus]
TRINITY_DN133826_c4_g1_i4	1395	44		AYV84290.1	6.2e-15	27.305	AYV84290.1 hypothetical protein Hyperionvirus21_24 [Hyperionvirus sp.]
TRINITY_DN118226_c0_g1_i2	1394	50		AYV77733.1	2.64e-21	23.8	AYV77733.1 CYP86A7 [Edafosvirus sp.]
TRINITY_DN132572_c0_g1_i1	1393	74		AUL79691.1	3.38e-45	33.596	AUL79691.1 putative ATP-citrate synthase [Tupanvirus deep ocean]
TRINITY_DN97800_c1_g1_i1	1392	66		AET73102.1	6.45e-62	41.259	AET73102.1 cell division protein FtsH [Phaeocystis globosa virus 12T]
TRINITY_DN98873_c0_g2_i1	1392	227		AGE57176.1	7.76e-26	27.829	AGE57176.1 D-lactate dehydrogenase [Paramecium bursaria Chlorella virus NE-JV-4]
TRINITY_DN132534_c2_g2_i1	1391	38		BBI30570.1	1.49e-14	32.768	BBI30570.1 nudix hydrolase [Acanthamoeba castellanii medusavirus]
TRINITY_DN130257_c0_g1_i2	1391	41		SNW63015.1	8.89e-14	25.405	SNW63015.1 Cytochrome P450-like protein [Orpheovirus IHUMI-LCC2]
TRINITY_DN132005_c0_g1_i2	1390	160		AYV86762.1	6.06e-113	49.856	AYV86762.1 GDP-D-mannose-3',5'-epimerase [Sylvanvirus sp.]
TRINITY_DN132392_c2_g2_i4	1390	35		SNW62753.1	4.93e-80	46.769	SNW62753.1 Thioredoxin-disulfide reductase [Orpheovirus IHUMI-LCC2]
TRINITY_DN96398_c0_g1_i1	1390	113		ARF09295.1	1.69e-31	31.955	ARF09295.1 serine/threonine protein phosphatase [Catovirus CTV1]
TRINITY_DN120035_c0_g3_i2	1390	14		AYV75890.1	2.42e-12	30.303	AYV75890.1 serine/threonine protein phosphatase [Terrestrivirus sp.]
TRINITY_DN126795_c1_g1_i2	1389	85		AFK66240.1	2.04e-117	50.797	AFK66240.1 cell division protein [Ostreococcus lucimarinus virus OlV3]
TRINITY_DN133486_c0_g2_i5	1389	22		ARF12588.1	1.26e-38	40.351	ARF12588.1 leucine-rich repeat protein [Klosneuvirus KNV1]
TRINITY_DN132341_c1_g2_i6	1389	22		AAT99858.1	1.34e-37	30.514	AAT99858.1 unknown [Diachasmimorpha longicaudata entomopoxvirus]
TRINITY_DN132427_c4_g3_i3	1389	64		AGO82934.1	1.76e-24	31.734	AGO82934.1 Ser/thr kinase [Pandoravirus dulcis]
TRINITY_DN129376_c0_g1_i4	1389	35		CAZ69511.1	9.87e-12	28.249	CAZ69511.1 Putative C2H2-type Zinc finger protein [Emiliania huxleyi virus 99B1]
TRINITY_DN91337_c0_g1_i1	1387	55		AUL78689.1	2.97e-49	37.681	AUL78689.1 DEHA2D17908p [Tupanvirus soda lake]
TRINITY_DN72710_c0_g1_i2	1387	107		ARF12509.1	3.9e-44	34.387	ARF12509.1 stomatin family protein [Klosneuvirus KNV1]
TRINITY_DN129634_c0_g2_i1	1386	49		ARF11555.1	7.1e-109	42.733	ARF11555.1 ubiquitin-activating enzyme E1 [Klosneuvirus KNV1]
TRINITY_DN130944_c0_g2_i1	1386	66		ARF10911.1	5.84e-29	26.753	ARF10911.1 putative sensor histidine kinase [Hokovirus HKV1]
TRINITY_DN131345_c0_g1_i2	1386	108		YP_009507011.1	2.35e-11	38.053	YP_009507011.1 thioredoxin [Tunisvirus fontaine2]
TRINITY_DN131566_c1_g1_i5	1385	55		ARF11585.1	7.6e-51	33.934	ARF11585.1 metallopeptidase family M24 [Klosneuvirus KNV1]
TRINITY_DN133354_c1_g2_i1	1385	45		AYV82548.1	4.18e-35	29.041	AYV82548.1 chromosome condensation regulator [Hyperionvirus sp.]
TRINITY_DN133664_c2_g2_i12	1385	62		AYV79236.1	2.3e-25	31.474	AYV79236.1 serine/threonine protein phosphatase [Faunusvirus sp.]
TRINITY_DN133427_c0_g2_i4	1384	13		AYV86759.1	2.98e-46	32.727	AYV86759.1 hypothetical protein Sylvanvirus8_15 [Sylvanvirus sp.]
TRINITY_DN132035_c5_g3_i5	1384	23		ARF11106.1	6.07e-27	31.496	ARF11106.1 serine/threonine protein kinase [Hokovirus HKV1]
TRINITY_DN111946_c0_g2_i1	1383	57		ASD51141.1	1.36e-35	27.128	ASD51141.1 putative dihydrolipoamide dehydrogenase [Erysipelothrix phage phi1605]
TRINITY_DN128227_c0_g1_i2	1383	354		ASV44753.1	2.66e-18	31.111	ASV44753.1 ATP-dependent Clp protease proteolytic subunit [Agrobacterium phage Atu_ph07]
TRINITY_DN131536_c1_g1_i9	1383	31		ABQ43640.1	4.98e-16	28.723	ABQ43640.1 monoglyceride lipase [Tanapox virus]
TRINITY_DN127102_c0_g1_i6	1382	22		BAV62393.1	7.42e-15	34.188	BAV62393.1 putative protein phosphatase 2C [Acanthamoeba castellanii mimivirus]
TRINITY_DN126266_c0_g1_i8	1381	8		AET42601.1	4.28e-89	44.86	AET42601.1 serine palmitoyltransferase [Emiliania huxleyi virus 202]
TRINITY_DN133104_c2_g1_i4	1381	31		AYV86775.1	1.57e-11	39.535	AYV86775.1 CMGC/MAPK protein kinase, variant 1 [Sylvanvirus sp.]
TRINITY_DN119259_c1_g2_i1	1380	23		BBI30403.1	5.88e-26	33.473	BBI30403.1 Ser/Thr protein kinase [Acanthamoeba castellanii medusavirus]
TRINITY_DN131449_c0_g1_i1	1380	58		ASK51215.1	8.7e-26	27.425	ASK51215.1 Monoglyceride lipase [Eptesipox virus]
TRINITY_DN133923_c1_g1_i7	1380	49		AYV77645.1	1.98e-22	34.722	AYV77645.1 acetylornithine deacetylase, partial [Dasosvirus sp.]
TRINITY_DN125482_c0_g1_i1	1380	54		AIT54907.1	3.07e-11	34.259	AIT54907.1 thioredoxin [Melbournevirus]
TRINITY_DN130556_c1_g3_i4	1379	199		AZL90006.1	2.11e-17	36	AZL90006.1 putative serine/threonine-protein kinase [Mimivirus sp. SH]
TRINITY_DN126782_c0_g6_i1	1378	287		API81738.1	1.4e-38	26.096	API81738.1 hypothetical protein [Cafeteria roenbergensis]
TRINITY_DN134326_c3_g4_i1	1378	134		AGA16196.1	9.02e-24	25.253	AGA16196.1 gta protein [Thysanoplusia orichalcea nucleopolyhedrovirus]
TRINITY_DN128166_c0_g2_i5	1377	44		AET73102.1	8.86e-61	40.909	AET73102.1 cell division protein FtsH [Phaeocystis globosa virus 12T]
TRINITY_DN119015_c1_g3_i1	1377	233		ANS05283.1	1.44e-25	25.091	ANS05283.1 phosphoglycerate dehydrogenase [uncultured Mediterranean phage]
TRINITY_DN133890_c1_g1_i2	1377	64		YP_007354741.1	7.52e-23	31.599	YP_007354741.1 Protein Tyrosine Kinase (PTK) family protein [Acanthamoeba polyphaga moumouvirus]
TRINITY_DN132430_c0_g2_i6	1377	51		AXH72810.1	6.73e-13	25.564	AXH72810.1 NhaP-type Na+/H+ and K+/H+ antiporter [Myoviridae sp.]
TRINITY_DN132392_c2_g2_i7	1376	41		SNW62753.1	3.54e-80	46.769	SNW62753.1 Thioredoxin-disulfide reductase [Orpheovirus IHUMI-LCC2]
TRINITY_DN134271_c4_g3_i1	1376	176		YP_003987364.1	2.38e-22	36.318	YP_003987364.1 putative serine/threonine-protein kinase/receptor [Acanthamoeba polyphaga mimivirus]
TRINITY_DN128732_c0_g6_i2	1376	60		ARF09192.1	1.08e-16	29.897	ARF09192.1 leucine-rich repeat protein [Catovirus CTV1]
TRINITY_DN131536_c1_g1_i10	1375	42		ABQ43485.1	1.46e-24	27.336	ABQ43485.1 monoglyceride lipase [Tanapox virus]
TRINITY_DN133541_c5_g4_i1	1375	47		AGF85754.1	2.33e-15	27.586	AGF85754.1 tyrosine kinase family protein [Moumouvirus goulette]
TRINITY_DN121056_c0_g1_i1	1374	23		AYV78344.1	1.09e-63	32.972	AYV78344.1 S9 family peptidase [Edafosvirus sp.]
TRINITY_DN130029_c1_g3_i2	1373	89		AYV82736.1	2.22e-81	43.434	AYV82736.1 glutamate-5-semialdehyde dehydrogenase [Hyperionvirus sp.]
TRINITY_DN133493_c2_g1_i3	1373	40		AYV85090.1	6.81e-23	37.5	AYV85090.1 hypothetical protein Satyrvirus3_21 [Satyrvirus sp.]
TRINITY_DN124410_c0_g1_i2	1373	40		AGE60050.1	1.73e-22	34.483	AGE60050.1 calcium-transporting ATPase, plasma membrane-type [Acanthocystis turfacea Chlorella virus WI0606]
TRINITY_DN133101_c1_g4_i2	1372	42		AII17149.1	1.26e-30	28.095	AII17149.1 putative phaeophorbide a oxygenase [Aureococcus anophagefferens virus]
TRINITY_DN129437_c1_g1_i1	1371	219		AKI79274.1	9.37e-76	38.07	AKI79274.1 putative zinc-type alcohol dehydrogenase-like protein [Acanthamoeba polyphaga mimivirus]
TRINITY_DN111563_c0_g2_i1	1371	39		ASD51141.1	8.26e-46	28.132	ASD51141.1 putative dihydrolipoamide dehydrogenase [Erysipelothrix phage phi1605]
TRINITY_DN125248_c1_g2_i1	1371	21		sp|P31748.1|AKT_MLVAT	2.15e-36	32.847	sp|P31748.1|AKT_MLVAT RecName: Full=AKT kinase-transforming protein
TRINITY_DN130682_c0_g1_i5	1371	37		ADW80178.1	1.81e-26	29.178	ADW80178.1 patatin-family protein [Wolbachia endosymbiont wVitA of Nasonia vitripennis phage WOVitA1]
TRINITY_DN133384_c1_g4_i6	1370	44		ARF11106.1	1.39e-28	27.941	ARF11106.1 serine/threonine protein kinase [Hokovirus HKV1]
TRINITY_DN133384_c1_g4_i3	1370	49		ARF11106.1	4.27e-28	27.574	ARF11106.1 serine/threonine protein kinase [Hokovirus HKV1]
TRINITY_DN130067_c1_g4_i1	1370	715		AAB68595.1	4.43e-28	28.615	AAB68595.1 cathepsin [Choristoneura fumiferana multiple nucleopolyhedrovirus]
TRINITY_DN132479_c0_g3_i1	1370	49		AYV79236.1	7.97e-23	33.043	AYV79236.1 serine/threonine protein phosphatase [Faunusvirus sp.]
TRINITY_DN134127_c0_g2_i9	1369	67		AJP55623.1	1.65e-71	34.773	AJP55623.1 firefly luciferase [synthetic construct]
TRINITY_DN126526_c1_g1_i2	1369	47		AVL95162.1	3.52e-24	32.589	AVL95162.1 putative serine/threonine protein kinase receptor [Moumouvirus australiensis]
TRINITY_DN112021_c0_g1_i1	1369	34		AYV84686.1	6.63e-17	27.597	AYV84686.1 hypothetical protein Hyperionvirus34_10 [Hyperionvirus sp.]
TRINITY_DN131019_c0_g2_i3	1368	70		ATW69270.1	1.33e-102	44.959	ATW69270.1 riboflavin biosynthesis protein [Staphylococcus phage UPMK_1]
TRINITY_DN128166_c0_g2_i1	1368	36		AET73102.1	2.06e-60	41.007	AET73102.1 cell division protein FtsH [Phaeocystis globosa virus 12T]
TRINITY_DN133671_c1_g2_i1	1368	71		ATZ80614.1	6.66e-22	30.208	ATZ80614.1 putative uridine kinase [Bodo saltans virus]
TRINITY_DN133671_c1_g2_i2	1368	102		ATZ80614.1	6.66e-22	30.208	ATZ80614.1 putative uridine kinase [Bodo saltans virus]
TRINITY_DN132410_c2_g2_i4	1367	83		AUF82683.1	1.03e-51	31.266	AUF82683.1 alpha-galactosidase [Tetraselmis virus 1]
TRINITY_DN133849_c6_g2_i1	1367	73		YP_003986729.1	6.87e-13	24.02	YP_003986729.1 putative zinc protease [Acanthamoeba polyphaga mimivirus]
TRINITY_DN124687_c0_g2_i1	1366	69		AYV78352.1	4.04e-34	30.541	AYV78352.1 uncharacterized protein Edafosvirus10_27 [Edafosvirus sp.]
TRINITY_DN132781_c8_g4_i2	1365	233		ANM47523.1	3.76e-111	49.067	ANM47523.1 enolase [Streptococcus phage phiZJ20091101-2]
TRINITY_DN134210_c2_g5_i9	1365	16		ARF12587.1	4.67e-20	33.091	ARF12587.1 leucine-rich repeat protein [Klosneuvirus KNV1]
TRINITY_DN132362_c0_g4_i3	1364	584		AYV82329.1	1.74e-92	50.175	AYV82329.1 fructose-1,6-bisphosphatase, cytosolic-like [Homavirus sp.]
TRINITY_DN133811_c3_g2_i7	1364	79		AYV84288.1	2.19e-51	42.797	AYV84288.1 hypothetical protein Hyperionvirus21_22 [Hyperionvirus sp.]
TRINITY_DN129381_c1_g2_i4	1364	31		AYV79236.1	8.33e-32	32.353	AYV79236.1 serine/threonine protein phosphatase [Faunusvirus sp.]
TRINITY_DN121891_c0_g1_i1	1364	38		ARF12587.1	2.2e-28	33.85	ARF12587.1 leucine-rich repeat protein [Klosneuvirus KNV1]
TRINITY_DN123118_c0_g1_i1	1363	405		AYV85525.1	2.36e-15	25.743	AYV85525.1 glycosyl hydrolase family 18 [Satyrvirus sp.]
TRINITY_DN133326_c1_g2_i3	1362	68		ALD62002.1	9.48e-32	35	ALD62002.1 Ser/Thr kinase [Mollivirus sibericum]
TRINITY_DN134168_c5_g1_i2	1361	2410		AYV82736.1	3.87e-87	40.992	AYV82736.1 glutamate-5-semialdehyde dehydrogenase [Hyperionvirus sp.]
TRINITY_DN133729_c1_g4_i4	1361	450		AFC21679.1	8.64e-51	56.875	AFC21679.1 ATP-dependent Clp protease ATP-binding subunit clpA [Cronobacter phage vB_CsaM_GAP32]
TRINITY_DN126427_c0_g1_i1	1361	27		ADW80178.1	3.08e-20	26.557	ADW80178.1 patatin-family protein [Wolbachia endosymbiont wVitA of Nasonia vitripennis phage WOVitA1]
TRINITY_DN132865_c1_g1_i8	1361	101		AVK77561.1	2.07e-11	26.384	AVK77561.1 Isopenicillin N synthase domain [Pandoravirus macleodensis]
TRINITY_DN132392_c2_g2_i3	1360	35		SNW62753.1	8.77e-81	47.077	SNW62753.1 Thioredoxin-disulfide reductase [Orpheovirus IHUMI-LCC2]
TRINITY_DN133555_c1_g1_i1	1360	64		BAR27687.1	1.56e-71	36.769	BAR27687.1 Glucose-6-phosphate dehydrogenase [uncultured Mediterranean phage uvMED]
TRINITY_DN128247_c1_g1_i2	1360	39		AYV85229.1	2.4e-39	30.334	AYV85229.1 putative protein unc-93-like protein [Satyrvirus sp.]
TRINITY_DN131081_c2_g3_i1	1360	30		AVL94173.1	6.2e-29	32.714	AVL94173.1 putative serine/threonine protein kinase receptor [Megavirus vitis]
TRINITY_DN133849_c6_g2_i2	1360	115		YP_003986729.1	1.63e-11	23.383	YP_003986729.1 putative zinc protease [Acanthamoeba polyphaga mimivirus]
TRINITY_DN129937_c0_g1_i1	1359	48		AYV79137.1	1.74e-44	36.604	AYV79137.1 serine/threonine protein kinase [Faunusvirus sp.]
TRINITY_DN134240_c4_g5_i3	1358	71		AVL95162.1	1.04e-36	34.021	AVL95162.1 putative serine/threonine protein kinase receptor [Moumouvirus australiensis]
TRINITY_DN130724_c1_g1_i3	1358	15		SNW62334.1	1.85e-21	24.274	SNW62334.1 Cytochrome P450-like protein E-class [Orpheovirus IHUMI-LCC2]
TRINITY_DN134010_c2_g3_i7	1357	38		AYV76869.1	5.1e-74	47.122	AYV76869.1 serine/threonine protein kinase [Barrevirus sp.]
TRINITY_DN131367_c1_g1_i5	1357	23		AUF82230.1	4.93e-73	46.332	AUF82230.1 E3 ubiquitin--protein ligase MIEL1-like protein [Tetraselmis virus 1]
TRINITY_DN133876_c0_g1_i10	1357	11		AGR48578.1	1.82e-48	30.617	AGR48578.1 hypothetical protein MaMVDC_13 [Microcystis phage MaMV-DC]
TRINITY_DN123090_c0_g1_i2	1356	23		AZL90006.1	2.36e-60	39.759	AZL90006.1 putative serine/threonine-protein kinase [Mimivirus sp. SH]
TRINITY_DN133497_c0_g2_i2	1356	28		ATW69289.1	5.85e-22	34.896	ATW69289.1 acetyl-coenzyme A synthetase [Staphylococcus phage UPMK_1]
TRINITY_DN132251_c4_g4_i3	1354	30		AQM32737.1	1.9e-28	25.659	AQM32737.1 thermosome, partial [uncultured virus]
TRINITY_DN132747_c3_g1_i8	1353	943		YP_002300567.1	1.08e-62	36.858	YP_002300567.1 cathepsin [Adoxophyes orana nucleopolyhedrovirus]
TRINITY_DN132806_c4_g1_i1	1352	62		AUL79898.1	2.04e-60	35.584	AUL79898.1 putative acyl-CoA oxidase [Tupanvirus deep ocean]
TRINITY_DN134264_c2_g3_i4	1352	62		AYV86980.1	9.37e-34	33.898	AYV86980.1 hypothetical protein Sylvanvirus16_21 [Sylvanvirus sp.]
TRINITY_DN129210_c6_g5_i1	1351	72		ADQ91635.1	0	74.194	ADQ91635.1 hypothetical protein BpV1_008c [Bathycoccus sp. RCC1105 virus BpV1]
TRINITY_DN125559_c0_g2_i5	1351	20		EJN40998.1	6.23e-38	36.255	EJN40998.1 hypothetical protein lvs_L495 [Acanthamoeba polyphaga lentillevirus]
TRINITY_DN130390_c4_g3_i1	1350	143		AUL78384.1	5.18e-40	31.925	AUL78384.1 putative ATP-citrate synthase isoform X3 [Tupanvirus soda lake]
TRINITY_DN132981_c3_g1_i5	1350	53		AGF85754.1	2.18e-29	34.884	AGF85754.1 tyrosine kinase family protein [Moumouvirus goulette]
TRINITY_DN132021_c0_g2_i1	1349	101		AQN68505.1	4.46e-122	53.153	AQN68505.1 glutamine synthetase [Saudi moumouvirus]
TRINITY_DN125846_c1_g3_i2	1349	114		AAB31930.2	2.69e-20	42.453	AAB31930.2 v-myb product, partial [Avian myeloblastosis virus]
TRINITY_DN130721_c0_g2_i2	1349	14		AUL79258.1	1.94e-17	27.187	AUL79258.1 sulfate adenylyltransferase [Tupanvirus deep ocean]
TRINITY_DN126239_c0_g4_i1	1348	23		ADB03907.1	3.22e-21	36.813	ADB03907.1 serine/threonine protein kinase [Marseillevirus marseillevirus]
TRINITY_DN97148_c0_g1_i2	1348	293		YP_007354168.1	1.85e-12	26.846	YP_007354168.1 putative glycosyltransferase [Acanthamoeba polyphaga moumouvirus]
TRINITY_DN97148_c0_g1_i3	1348	178		AGC01732.1	6.36e-12	26.087	AGC01732.1 putative glycosyltransferase [Acanthamoeba polyphaga moumouvirus]
TRINITY_DN132807_c1_g2_i6	1347	41		AUL77878.1	6.67e-92	37.915	AUL77878.1 ATP binding cassette sub family F [Tupanvirus soda lake]
TRINITY_DN133558_c1_g2_i3	1347	9		AYV82044.1	1.99e-30	31.742	AYV82044.1 AMP-binding enzyme [Homavirus sp.]
TRINITY_DN130721_c0_g2_i1	1347	17		AUL79258.1	1.92e-17	27.187	AUL79258.1 sulfate adenylyltransferase [Tupanvirus deep ocean]
TRINITY_DN134364_c6_g3_i1	1347	60		AII17187.1	4.23e-12	23.881	AII17187.1 putative superfamily II RNA helicase [Aureococcus anophagefferens virus]
TRINITY_DN112267_c0_g1_i1	1346	43		BBA54297.1	1.86e-43	34.007	BBA54297.1 gag : akt fusion protein [Feline leukemia virus]
TRINITY_DN132016_c1_g5_i2	1346	55		AAR26956.1	1.41e-11	29.091	AAR26956.1 FirrV-1-F2 precursor [Feldmannia irregularis virus a]
TRINITY_DN131324_c0_g1_i5	1345	142		ANM47321.1	8.99e-92	54.723	ANM47321.1 cysteine synthase [Streptococcus suis]
TRINITY_DN127078_c0_g1_i7	1344	119		ARF12509.1	3.14e-41	35.178	ARF12509.1 stomatin family protein [Klosneuvirus KNV1]
TRINITY_DN134191_c1_g1_i4	1344	88		ASD51141.1	1.13e-39	28.947	ASD51141.1 putative dihydrolipoamide dehydrogenase [Erysipelothrix phage phi1605]
TRINITY_DN134338_c0_g1_i4	1343	56		AGE49443.1	2.27e-25	31.641	AGE49443.1 calcium-transporting ATPase, plasma membrane-type [Acanthocystis turfacea Chlorella virus Can0610SP]
TRINITY_DN127635_c0_g4_i6	1342	72		AUL77701.1	2.49e-130	52.679	AUL77701.1 glutamine synthetase [Tupanvirus soda lake]
TRINITY_DN130139_c1_g4_i4	1342	320		AOP31669.1	2.04e-26	29.459	AOP31669.1 serpin [Skunkpox virus]
TRINITY_DN130139_c1_g4_i2	1342	300		YP_009282884.1	1.73e-25	28.919	YP_009282884.1 serpin [Skunkpox virus]
TRINITY_DN130685_c2_g4_i3	1342	42		AEP15958.1	1.4e-14	30.435	AEP15958.1 hypothetical protein ERVG_00080 [Emiliania huxleyi virus 208]
TRINITY_DN130445_c1_g4_i4	1341	32		AQM32647.1	1.78e-132	51.587	AQM32647.1 chaperonin GroEL [uncultured virus]
TRINITY_DN130445_c1_g4_i2	1341	17		AQM32647.1	5.2e-132	51.323	AQM32647.1 chaperonin GroEL [uncultured virus]
TRINITY_DN125221_c0_g1_i1	1341	111		SPN78831.1	1.31e-84	52.529	SPN78831.1 Putative NAD dependent epimerase/dehydratase [Brazilian cedratvirus IHUMI]
TRINITY_DN125340_c0_g1_i1	1340	50		AGE54749.1	6.35e-57	36.508	AGE54749.1 calcium-transporting ATPase, plasma membrane-type [Paramecium bursaria Chlorella virus KS1B]
TRINITY_DN132037_c0_g3_i1	1340	48		AER26593.1	7.3e-21	27.799	AER26593.1 helicase [Gordonia phage GTE7]
TRINITY_DN132462_c2_g3_i1	1339	43		AGV99363.1	2.74e-27	26.042	AGV99363.1 ABC transporter permease/ATP-binding protein [Bacillus phage proCM3]
TRINITY_DN132831_c1_g1_i1	1339	63		AYV83811.1	4.05e-14	30.233	AYV83811.1 lipase [Hyperionvirus sp.]
TRINITY_DN131600_c0_g2_i8	1338	56		AUL79181.1	2.64e-151	52.582	AUL79181.1 serine-tRNA synthetase [Tupanvirus deep ocean]
TRINITY_DN132932_c1_g1_i1	1338	227		ARF09921.1	5.81e-20	51.546	ARF09921.1 DnaJ domain protein [Indivirus ILV1]
TRINITY_DN119648_c0_g1_i1	1337	34		AMM44944.1	1.37e-72	37.531	AMM44944.1 UDP-glucose dehydrogenase [Bacillus phage SP-15]
TRINITY_DN133891_c0_g1_i2	1337	82		AYV84014.1	9.17e-26	26.961	AYV84014.1 aminopeptidase 1 [Hyperionvirus sp.]
TRINITY_DN133726_c4_g1_i3	1336	44		SNW62677.1	5.57e-27	23.649	SNW62677.1 Cytochrome P450-like protein E-class [Orpheovirus IHUMI-LCC2]
TRINITY_DN130139_c1_g4_i3	1336	202		AUL78852.1	8.41e-27	26.596	AUL78852.1 serpin [Tupanvirus deep ocean]
TRINITY_DN126447_c0_g3_i1	1336	59		ADQ91083.1	4.91e-21	28.616	ADQ91083.1 hypothetical protein MpV1_160 [Micromonas sp. RCC1109 virus MpV1]
TRINITY_DN123463_c0_g1_i4	1336	13		AZL90006.1	8.16e-19	31.915	AZL90006.1 putative serine/threonine-protein kinase [Mimivirus sp. SH]
TRINITY_DN132791_c0_g5_i1	1335	80		ALI95376.1	2.84e-111	59.615	ALI95376.1 hypothetical protein OlV2_013c [Ostreococcus lucimarinus virus 2]
TRINITY_DN133321_c0_g2_i5	1335	316		AUL79988.1	5.74e-73	39.423	AUL79988.1 cathepsin L2 [Tupanvirus deep ocean]
TRINITY_DN131025_c0_g1_i1	1335	121		ALR84495.1	4.38e-26	31.228	ALR84495.1 putative serine/threonine-protein kinase receptor [Niemeyer virus]
TRINITY_DN134144_c4_g2_i1	1335	46		ABT14387.1	3.6e-23	30.556	ABT14387.1 hypothetical protein MT325_M833L [Paramecium bursaria chlorella virus MT325]
TRINITY_DN114205_c0_g2_i1	1335	60		YP_003986729.1	6.23e-14	22.936	YP_003986729.1 putative zinc protease [Acanthamoeba polyphaga mimivirus]
TRINITY_DN133179_c2_g1_i3	1334	79		AYV84288.1	7.48e-61	41.156	AYV84288.1 hypothetical protein Hyperionvirus21_22 [Hyperionvirus sp.]
TRINITY_DN133993_c1_g5_i6	1334	213		AYV79137.1	3.45e-43	35.115	AYV79137.1 serine/threonine protein kinase [Faunusvirus sp.]
TRINITY_DN134125_c0_g1_i1	1334	61		ADZ30582.1	3.99e-40	37.569	ADZ30582.1 guanylate kinase [Cowpox virus]
TRINITY_DN123829_c0_g2_i1	1334	58		AYV85227.1	1.74e-16	26.65	AYV85227.1 FAD-binding oxidoreductase [Satyrvirus sp.]
TRINITY_DN129799_c0_g3_i1	1332	58		AGE51234.1	1.46e-37	31.807	AGE51234.1 calcium-transporting ATPase, plasma membrane-type [Paramecium bursaria Chlorella virus CVG-1]
TRINITY_DN131671_c2_g1_i1	1331	214		AYV75146.1	2.79e-22	33.75	AYV75146.1 plasma membrane ATPase [Terrestrivirus sp.]
TRINITY_DN133989_c4_g2_i5	1331	50		ARF11708.1	1.36e-16	20.867	ARF11708.1 Zn-dependent peptidase [Klosneuvirus KNV1]
TRINITY_DN127635_c0_g4_i4	1330	73		AUL77701.1	3.94e-130	52.679	AUL77701.1 glutamine synthetase [Tupanvirus soda lake]
TRINITY_DN131231_c4_g2_i5	1330	158		AUL77626.1	4.07e-99	44.248	AUL77626.1 NAD-dependent dehydratase [Tupanvirus soda lake]
TRINITY_DN130046_c0_g1_i1	1330	103		AYV78934.1	1.08e-38	33.123	AYV78934.1 putative DnaJ-like protein subfamily B member 1 [Edafosvirus sp.]
TRINITY_DN133646_c2_g6_i1	1330	30		YP_003987358.1	1.24e-33	30.403	YP_003987358.1 putative serine/threonine-protein kinase/receptor [Acanthamoeba polyphaga mimivirus]
TRINITY_DN133646_c2_g6_i5	1330	34		ALR84495.1	1.36e-33	31.022	ALR84495.1 putative serine/threonine-protein kinase receptor [Niemeyer virus]
TRINITY_DN88657_c0_g2_i1	1330	43		AGO84667.2	4.84e-29	33.891	AGO84667.2 Ser/thr kinase [Pandoravirus salinus]
TRINITY_DN133607_c0_g1_i3	1329	114		AIR93490.1	1.76e-131	56.818	AIR93490.1 putative fructose-1,6-bisphosphate aldolase [Prochlorococcus phage P-TIM68]
TRINITY_DN131052_c1_g1_i5	1329	26		AQM32736.1	2.15e-56	31.5	AQM32736.1 thermosome, partial [uncultured virus]
TRINITY_DN134300_c1_g1_i8	1329	92		SNW62411.1	7.34e-27	32.051	SNW62411.1 Cell division control protein 2 related kinase [Orpheovirus IHUMI-LCC2]
TRINITY_DN125466_c1_g1_i4	1329	26		AGV99363.1	8.95e-26	27.937	AGV99363.1 ABC transporter permease/ATP-binding protein [Bacillus phage proCM3]
TRINITY_DN131536_c1_g1_i8	1329	41		ABQ43485.1	1.46e-24	27.336	ABQ43485.1 monoglyceride lipase [Tanapox virus]
TRINITY_DN127635_c0_g4_i3	1328	51		AUL77701.1	1.29e-129	52.679	AUL77701.1 glutamine synthetase [Tupanvirus soda lake]
TRINITY_DN133671_c1_g2_i4	1328	121		ATZ80614.1	7.66e-22	30.208	ATZ80614.1 putative uridine kinase [Bodo saltans virus]
TRINITY_DN124458_c1_g1_i1	1328	360		AYV85525.1	5.18e-21	27.632	AYV85525.1 glycosyl hydrolase family 18 [Satyrvirus sp.]
TRINITY_DN132665_c0_g2_i1	1328	116		AUL78899.1	5.08e-11	26.996	AUL78899.1 Zn-dependent alcohol dehydrogenase [Tupanvirus deep ocean]
TRINITY_DN130556_c1_g3_i3	1327	175		YP_009481332.1	1.85e-25	37.198	YP_009481332.1 Serine/threonine protein kinase [Pandoravirus macleodensis]
TRINITY_DN133055_c0_g1_i2	1327	28		AZI75981.1	9.47e-22	30.088	AZI75981.1 putative nucleotidyltransferase [Sulfolobales Beppu virus 1]
TRINITY_DN101802_c0_g1_i1	1327	15		AKY03080.1	5.35e-21	29.48	AKY03080.1 hypothetical protein AmFV_0012 [Apis mellifera filamentous virus]
TRINITY_DN127738_c0_g1_i2	1326	35		ASF00828.1	4.47e-17	25.474	ASF00828.1 hypothetical protein [uncultured virus]
TRINITY_DN111755_c0_g2_i1	1325	70		AYV86762.1	7e-114	50.144	AYV86762.1 GDP-D-mannose-3',5'-epimerase [Sylvanvirus sp.]
TRINITY_DN131950_c0_g1_i1	1325	341		SNW62609.1	3.25e-37	33.865	SNW62609.1 Negative regulator of the PHO system [Orpheovirus IHUMI-LCC2]
TRINITY_DN129144_c0_g2_i1	1324	36		APC25846.1	8.2e-90	44.01	APC25846.1 CTP synthetase [Only Syngen Nebraska virus 5]
TRINITY_DN84303_c0_g1_i1	1324	363		ACF05341.1	2.44e-70	36.119	ACF05341.1 cathepsin [Adoxophyes orana nucleopolyhedrovirus]
TRINITY_DN132663_c0_g1_i5	1324	97		AGE52738.1	4.83e-15	26.224	AGE52738.1 N-carbamoylputrescine amidase [Paramecium bursaria Chlorella virus CZ-2]
TRINITY_DN129317_c0_g4_i2	1324	7		AYV83828.1	2.81e-12	28.409	AYV83828.1 putative ubiquitin carboxyl-terminal hydrolase 2 isoform X1 [Hyperionvirus sp.]
TRINITY_DN126395_c0_g1_i3	1323	39		AFC35023.1	6.1e-116	51.3	AFC35023.1 hypothetical protein OtV6_115c [Ostreococcus tauri virus RT-2011]
TRINITY_DN132477_c0_g1_i1	1322	87		AGV99363.1	4.92e-15	26.651	AGV99363.1 ABC transporter permease/ATP-binding protein [Bacillus phage proCM3]
TRINITY_DN128284_c0_g1_i4	1322	14		AYV77733.1	8.27e-12	23.506	AYV77733.1 CYP86A7 [Edafosvirus sp.]
TRINITY_DN127175_c0_g1_i1	1321	75		AII17143.1	2.22e-14	32.8	AII17143.1 putative protein disulfide isomerase [Aureococcus anophagefferens virus]
TRINITY_DN122791_c0_g1_i2	1321	28		ANS05296.1	1.09e-12	32.461	ANS05296.1 tRNA nucleotidyltransferase/poly(A) polymerase [uncultured Mediterranean phage]
TRINITY_DN130842_c0_g4_i1	1319	133		AYV82329.1	5.9e-79	42.988	AYV82329.1 fructose-1,6-bisphosphatase, cytosolic-like [Homavirus sp.]
TRINITY_DN133969_c2_g3_i3	1319	149		API81738.1	5.34e-33	26.984	API81738.1 hypothetical protein [Cafeteria roenbergensis]
TRINITY_DN129985_c1_g1_i2	1318	17		ANM47321.1	7.45e-85	53.595	ANM47321.1 cysteine synthase [Streptococcus suis]
TRINITY_DN133903_c2_g1_i2	1318	63		AUL78811.1	1.26e-72	33.886	AUL78811.1 asparaginyl tRNA synthetase [Tupanvirus deep ocean]
TRINITY_DN92944_c0_g3_i1	1318	13		BBA54297.1	3.53e-11	36.937	BBA54297.1 gag : akt fusion protein [Feline leukemia virus]
TRINITY_DN133802_c3_g2_i2	1317	170		AEO93517.1	2.59e-102	51.877	AEO93517.1 gp258 [Bacillus virus G]
TRINITY_DN124271_c0_g1_i1	1317	34		SNW62411.1	2.74e-27	34.034	SNW62411.1 Cell division control protein 2 related kinase [Orpheovirus IHUMI-LCC2]
TRINITY_DN132999_c3_g1_i5	1317	100		ARF08832.1	2.33e-22	43.243	ARF08832.1 caspase domain protein [Catovirus CTV1]
TRINITY_DN133204_c2_g1_i3	1316	39		AUL80100.1	6.81e-80	33.781	AUL80100.1 elongation factor 2 [Tupanvirus deep ocean]
TRINITY_DN127078_c0_g1_i5	1316	87		ARF12509.1	4.52e-28	34.737	ARF12509.1 stomatin family protein [Klosneuvirus KNV1]
TRINITY_DN127102_c0_g1_i2	1316	21		AVL94910.1	1.72e-22	32.889	AVL94910.1 serine/threonine protein phosphatase [Moumouvirus australiensis]
TRINITY_DN133905_c1_g2_i4	1316	36		ARF09181.1	9.81e-17	24.204	ARF09181.1 AMP-binding enzyme [Catovirus CTV1]
TRINITY_DN131933_c4_g2_i5	1316	99		AYV80565.1	1.52e-14	26.509	AYV80565.1 putative FAD-linked oxidoreductase YgaK [Harvfovirus sp.]
TRINITY_DN131767_c0_g1_i9	1315	141		AYV79236.1	4.59e-13	28.017	AYV79236.1 serine/threonine protein phosphatase [Faunusvirus sp.]
TRINITY_DN130946_c1_g4_i1	1314	43		AEX62780.1	7.12e-106	46.701	AEX62780.1 putative heat shock 70 kDa protein [Moumouvirus Monve]
TRINITY_DN130946_c1_g4_i3	1314	27		AEX62780.1	7.12e-106	46.701	AEX62780.1 putative heat shock 70 kDa protein [Moumouvirus Monve]
TRINITY_DN133659_c0_g2_i6	1314	11		AUL79714.1	7.5e-57	41.392	AUL79714.1 UDP-glucose 4-epimerase [Tupanvirus deep ocean]
TRINITY_DN131052_c1_g1_i6	1314	12		AQM32736.1	3.37e-56	31.5	AQM32736.1 thermosome, partial [uncultured virus]
TRINITY_DN133945_c2_g1_i3	1313	24		AMM44944.1	4.55e-62	36.043	AMM44944.1 UDP-glucose dehydrogenase [Bacillus phage SP-15]
TRINITY_DN133945_c2_g1_i8	1313	41		AMM44944.1	1.2e-61	35.772	AMM44944.1 UDP-glucose dehydrogenase [Bacillus phage SP-15]
TRINITY_DN86973_c0_g1_i1	1313	22		AYV81816.1	2.31e-34	35.249	AYV81816.1 hypothetical protein Harvfovirus65_3 [Harvfovirus sp.]
TRINITY_DN126502_c0_g1_i2	1312	333		AZL89469.1	3.62e-69	40.845	AZL89469.1 putative zinc-type alcohol dehydrogenase-like protein [Mimivirus sp. SH]
TRINITY_DN130133_c0_g1_i1	1312	74		AFC35141.1	1.06e-66	47.596	AFC35141.1 hypothetical protein OtV6_233 [Ostreococcus tauri virus RT-2011]
TRINITY_DN86973_c0_g2_i1	1312	25		AFC34919.1	7.18e-66	39.939	AFC34919.1 hypothetical protein OtV6_011c [Ostreococcus tauri virus RT-2011]
TRINITY_DN129781_c0_g1_i5	1312	25		SNW62609.1	1.67e-38	33.721	SNW62609.1 Negative regulator of the PHO system [Orpheovirus IHUMI-LCC2]
TRINITY_DN131502_c2_g1_i3	1312	96		SNW62858.1	8.23e-14	25.982	SNW62858.1 Guanine nucleotide-binding protein alpha subunit [Orpheovirus IHUMI-LCC2]
TRINITY_DN104802_c0_g1_i1	1311	39		AKI27071.1	1.29e-103	46.445	AKI27071.1 hypothetical protein [Moraxella phage Mcat3]
TRINITY_DN125933_c0_g1_i2	1311	39		YP_008004539.1	1.12e-14	28.571	YP_008004539.1 protein phosphatase 1B [Choristoneura rosaceana entomopoxvirus 'L']
TRINITY_DN132992_c0_g1_i4	1310	25		ADQ90936.1	6.05e-62	54.936	ADQ90936.1 hypothetical protein MpV1_013c [Micromonas sp. RCC1109 virus MpV1]
TRINITY_DN133204_c2_g1_i2	1309	29		AUL80100.1	2.41e-76	33.867	AUL80100.1 elongation factor 2 [Tupanvirus deep ocean]
TRINITY_DN134172_c1_g1_i12	1309	52		AYV84290.1	4.35e-12	30.688	AYV84290.1 hypothetical protein Hyperionvirus21_24 [Hyperionvirus sp.]
TRINITY_DN133903_c2_g1_i1	1308	60		AUL77534.1	9.11e-73	34.146	AUL77534.1 asparaginyl t-RNA synthetase [Tupanvirus soda lake]
TRINITY_DN129395_c0_g2_i1	1308	64		ADQ91440.1	9.93e-44	30.696	ADQ91440.1 hypothetical protein OlV1_063c [Ostreococcus lucimarinus virus 1]
TRINITY_DN132467_c0_g4_i1	1308	77		AWD84501.1	1.42e-33	32.143	AWD84501.1 alpha-SNAP-like protein [Canarypox virus]
TRINITY_DN132012_c2_g2_i1	1308	57		AYV80395.1	4.75e-26	30.412	AYV80395.1 putative ubiquitin carboxyl-terminal hydrolase 2-like [Harvfovirus sp.]
TRINITY_DN133195_c0_g2_i3	1308	84		AGO81943.1	5.21e-11	25.926	AGO81943.1 Chrorismate binding enzyme domain and PLPDE IV domain containing protein [Pandoravirus dulcis]
TRINITY_DN92919_c0_g1_i1	1307	29		YP_003987358.1	5.38e-28	32.069	YP_003987358.1 putative serine/threonine-protein kinase/receptor [Acanthamoeba polyphaga mimivirus]
TRINITY_DN131944_c0_g1_i3	1307	101		BAT22049.1	9.72e-13	31.361	BAT22049.1 hypothetical protein [Yellowstone lake phycodnavirus 1]
TRINITY_DN130631_c0_g2_i7	1307	29		AUL79809.1	3.05e-11	28.814	AUL79809.1 hypothetical protein [Tupanvirus deep ocean]
TRINITY_DN130631_c0_g2_i6	1307	19		AUL79809.1	4.93e-11	29.153	AUL79809.1 hypothetical protein [Tupanvirus deep ocean]
TRINITY_DN125293_c0_g1_i1	1306	141		AUL78406.1	5.54e-100	43.976	AUL78406.1 UDP-glucose 4-epimerase GalE [Tupanvirus soda lake]
TRINITY_DN131324_c0_g1_i2	1306	139		ANM47321.1	5.97e-92	54.723	ANM47321.1 cysteine synthase [Streptococcus suis]
TRINITY_DN112388_c0_g1_i2	1306	14		ARF11502.1	3.08e-77	37.678	ARF11502.1 glycyl-tRNA synthetase [Klosneuvirus KNV1]
TRINITY_DN132282_c1_g1_i2	1306	14		AGO85889.2	6.04e-62	40.071	AGO85889.2 Serine/threonine protein kinase [Pandoravirus salinus]
TRINITY_DN134077_c1_g3_i4	1306	62		AGE59884.1	8.72e-58	37.468	AGE59884.1 potassium transporter [Acanthocystis turfacea Chlorella virus TN603.4.2]
TRINITY_DN133425_c4_g4_i5	1306	99		ARF11106.1	5.6e-21	33.951	ARF11106.1 serine/threonine protein kinase [Hokovirus HKV1]
TRINITY_DN123277_c0_g1_i2	1306	85		ATZ81088.1	2.06e-15	25.194	ATZ81088.1 protein phosphatase [Bodo saltans virus]
TRINITY_DN132006_c0_g1_i1	1305	53		APC25860.1	4.31e-86	42.032	APC25860.1 Calcium-transporting ATPase [Only Syngen Nebraska virus 5]
TRINITY_DN131299_c3_g2_i2	1304	50		ARF09286.1	7.3e-42	48.344	ARF09286.1 serine/threonine protein kinase [Catovirus CTV1]
TRINITY_DN104540_c0_g1_i1	1304	31		ARF10911.1	2.58e-14	26.33	ARF10911.1 putative sensor histidine kinase [Hokovirus HKV1]
TRINITY_DN132935_c0_g1_i2	1303	38		YP_009172777.1	2.95e-95	44.18	YP_009172777.1 hypothetical protein OmV1_017c [Ostreococcus mediterraneus virus 1]
TRINITY_DN132418_c0_g1_i4	1303	60		ARF11074.1	5.74e-40	30.031	ARF11074.1 phosphoribosylpyrophosphate synthetase [Hokovirus HKV1]
TRINITY_DN133493_c2_g1_i1	1303	54		AYV85090.1	1.59e-23	38.043	AYV85090.1 hypothetical protein Satyrvirus3_21 [Satyrvirus sp.]
TRINITY_DN133945_c2_g1_i6	1302	70		AMM44944.1	1.85e-61	35.772	AMM44944.1 UDP-glucose dehydrogenase [Bacillus phage SP-15]
TRINITY_DN131725_c0_g3_i2	1302	138		AUL79898.1	8.82e-57	36.825	AUL79898.1 putative acyl-CoA oxidase [Tupanvirus deep ocean]
TRINITY_DN126502_c0_g1_i1	1301	296		AZL89469.1	1.47e-69	41.127	AZL89469.1 putative zinc-type alcohol dehydrogenase-like protein [Mimivirus sp. SH]
TRINITY_DN132410_c2_g2_i1	1301	93		AUF82683.1	8.45e-55	32.329	AUF82683.1 alpha-galactosidase [Tetraselmis virus 1]
TRINITY_DN133558_c1_g2_i7	1301	12		AYV82044.1	9.09e-25	29.659	AYV82044.1 AMP-binding enzyme [Homavirus sp.]
TRINITY_DN129985_c1_g1_i1	1300	24		ANM47321.1	5.74e-85	53.595	ANM47321.1 cysteine synthase [Streptococcus suis]
TRINITY_DN133094_c5_g3_i3	1300	54		AYV80108.1	1.68e-21	28.017	AYV80108.1 serine/threonine protein phosphatase [Gaeavirus sp.]
TRINITY_DN134339_c4_g1_i2	1299	231		AYV84625.1	3.75e-26	43.066	AYV84625.1 mimivirus elongation factor aef-2 [Hyperionvirus sp.]
TRINITY_DN133055_c0_g1_i4	1299	27		AZI75981.1	7.35e-22	30.088	AZI75981.1 putative nucleotidyltransferase [Sulfolobales Beppu virus 1]
TRINITY_DN133129_c2_g6_i1	1298	50		AYV86980.1	1.35e-46	32.208	AYV86980.1 hypothetical protein Sylvanvirus16_21 [Sylvanvirus sp.]
TRINITY_DN129781_c0_g1_i2	1298	32		SNW62499.1	4.64e-33	34.307	SNW62499.1 Cyclin-dependent kinase [Orpheovirus IHUMI-LCC2]
TRINITY_DN134070_c0_g1_i2	1297	77		AUL78513.1	1.33e-56	37.898	AUL78513.1 putative acyl-CoA oxidase [Tupanvirus soda lake]
TRINITY_DN117007_c0_g1_i1	1297	41		AYV79137.1	2.82e-44	34.328	AYV79137.1 serine/threonine protein kinase [Faunusvirus sp.]
TRINITY_DN124208_c0_g1_i2	1297	53		CBR26881.1	1.5e-32	26.79	CBR26881.1 tetracycline resistance protein [Streptococcus phage phi-SsUD.1]
TRINITY_DN123407_c0_g1_i3	1297	96		SNW62334.1	6.77e-28	25.798	SNW62334.1 Cytochrome P450-like protein E-class [Orpheovirus IHUMI-LCC2]
TRINITY_DN133055_c0_g1_i6	1297	15		AZI75981.1	8.62e-22	30.088	AZI75981.1 putative nucleotidyltransferase [Sulfolobales Beppu virus 1]
TRINITY_DN132590_c0_g5_i2	1296	42		AYV86759.1	4.2e-38	37.143	AYV86759.1 hypothetical protein Sylvanvirus8_15 [Sylvanvirus sp.]
TRINITY_DN133910_c2_g2_i11	1296	50		AEX62336.1	1e-24	28.116	AEX62336.1 putative serine_threonine protein kinase receptor [Moumouvirus Monve]
TRINITY_DN120035_c0_g3_i3	1295	9		ARF10214.1	1.78e-24	28.912	ARF10214.1 serine/threonine protein phosphatase [Hokovirus HKV1]
TRINITY_DN131841_c2_g1_i2	1295	57		sp|Q7T6X2.2|YR826_MIMIV	1.8e-13	37.313	sp|Q7T6X2.2|YR826_MIMIV RecName: Full=Putative serine/threonine-protein kinase/receptor R826; Flags: Precursor
TRINITY_DN132282_c1_g1_i6	1294	11		AGO85889.2	5.38e-62	40.071	AGO85889.2 Serine/threonine protein kinase [Pandoravirus salinus]
TRINITY_DN124567_c0_g1_i1	1294	26		ARF11650.1	6.51e-59	33.083	ARF11650.1 HrpA-like RNA helicase [Klosneuvirus KNV1]
TRINITY_DN130766_c1_g2_i3	1294	49		AET73354.1	1.03e-16	44.203	AET73354.1 vacuolar protein 8 [Emiliania huxleyi virus PS401]
TRINITY_DN133280_c0_g1_i6	1293	17		AUV58803.1	2.5e-31	37.073	AUV58803.1 serine threonine kinase receptor, partial [Bandra megavirus]
TRINITY_DN133989_c4_g2_i4	1293	79		ARF11708.1	5.21e-14	20.391	ARF11708.1 Zn-dependent peptidase [Klosneuvirus KNV1]
TRINITY_DN134342_c4_g4_i1	1292	110		AYV84604.1	1.56e-112	43.842	AYV84604.1 putative ABC transporter E family member 1-like [Hyperionvirus sp.]
TRINITY_DN130862_c0_g2_i1	1292	69		AVK75111.1	1.44e-65	36.41	AVK75111.1 Glycosyl hydrolase family 1 protein [Pandoravirus quercus]
TRINITY_DN126738_c0_g2_i4	1292	30		AII17139.1	7.75e-23	35.849	AII17139.1 putative pectate lyase [Aureococcus anophagefferens virus]
TRINITY_DN133101_c1_g4_i1	1291	43		AII17149.1	4.8e-26	27.949	AII17149.1 putative phaeophorbide a oxygenase [Aureococcus anophagefferens virus]
TRINITY_DN133442_c4_g1_i2	1290	227		AYV82314.1	4.9e-35	34.583	AYV82314.1 translation initiation factor 4A-III [Homavirus sp.]
TRINITY_DN131671_c2_g1_i2	1290	123		AYV75146.1	2.31e-22	33.75	AYV75146.1 plasma membrane ATPase [Terrestrivirus sp.]
TRINITY_DN122195_c0_g1_i1	1290	22		ARF09596.1	3.76e-13	37.374	ARF09596.1 FAD synthase [Indivirus ILV1]
TRINITY_DN128646_c0_g1_i1	1289	25		ABT14417.1	5.5e-11	30.102	ABT14417.1 hypothetical protein NY2A_B018L [Paramecium bursaria Chlorella virus NY2A]
TRINITY_DN125917_c0_g1_i1	1288	31		AGO84667.2	5.12e-27	33.977	AGO84667.2 Ser/thr kinase [Pandoravirus salinus]
TRINITY_DN130532_c0_g3_i4	1288	9		ARF12654.1	3.96e-14	32.624	ARF12654.1 cytidylyltransferase [Klosneuvirus KNV1]
TRINITY_DN98472_c0_g2_i3	1288	29		AOM63396.1	1.12e-12	24.017	AOM63396.1 putative spermidine synthase [Heterosigma akashiwo virus 01]
TRINITY_DN93877_c0_g1_i1	1287	18		YP_009448911.1	3.13e-36	31.373	YP_009448911.1 Negative regulator of the PHO system [Orpheovirus IHUMI-LCC2]
TRINITY_DN130485_c0_g1_i3	1287	29		AHH01890.1	1.93e-35	29.049	AHH01890.1 ABC2 type transporter superfamily protein [Pithovirus sibericum]
TRINITY_DN129442_c0_g1_i1	1287	42		YP_003987350.1	3.16e-27	43.671	YP_003987350.1 putative serine/threonine-protein kinase/receptor [Acanthamoeba polyphaga mimivirus]
TRINITY_DN129985_c2_g2_i4	1286	33		ANM47321.1	2.83e-66	50.489	ANM47321.1 cysteine synthase [Streptococcus suis]
TRINITY_DN132104_c2_g1_i1	1286	64		AAT99858.1	5.08e-45	33.333	AAT99858.1 unknown [Diachasmimorpha longicaudata entomopoxvirus]
TRINITY_DN133083_c2_g3_i11	1286	73		AEO93273.1	1.02e-29	28.358	AEO93273.1 gp2 [Bacillus virus G]
TRINITY_DN127701_c0_g3_i4	1286	65		ADW80233.1	4.56e-15	29.07	ADW80233.1 ankyrin repeat protein [Wolbachia endosymbiont wVitB of Nasonia vitripennis phage WOVitB]
TRINITY_DN111278_c0_g1_i1	1286	49		AYV78233.1	2.07e-13	28.986	AYV78233.1 L-threonine dehydratase biosynthetic IlvA [Edafosvirus sp.]
TRINITY_DN72964_c0_g1_i1	1285	47		AYV80395.1	3.29e-18	27.586	AYV80395.1 putative ubiquitin carboxyl-terminal hydrolase 2-like [Harvfovirus sp.]
TRINITY_DN123531_c0_g1_i2	1285	19		AIT54760.1	2.81e-16	27.353	AIT54760.1 translation elongation factor 1-alpha [Melbournevirus]
TRINITY_DN132548_c0_g3_i1	1284	21		AII17149.1	2.08e-25	26.479	AII17149.1 putative phaeophorbide a oxygenase [Aureococcus anophagefferens virus]
TRINITY_DN126647_c1_g1_i1	1283	54		sp|Q5UP23.1|YR260_MIMIV	2.38e-15	48.81	sp|Q5UP23.1|YR260_MIMIV RecName: Full=DnaJ-like protein R260
TRINITY_DN134141_c1_g2_i4	1282	58		AYV79236.1	1.4e-27	28.519	AYV79236.1 serine/threonine protein phosphatase [Faunusvirus sp.]
TRINITY_DN133505_c0_g2_i3	1281	42		AQN68205.1	1.7e-57	40	AQN68205.1 Zn-dependent alcohol dehydrogenase [Saudi moumouvirus]
TRINITY_DN129181_c1_g3_i2	1281	15		AVK76543.1	3.79e-23	34.545	AVK76543.1 Ser/thr kinase [Pandoravirus neocaledonia]
TRINITY_DN132059_c1_g3_i1	1281	58		ADO67383.1	2.97e-22	32.381	ADO67383.1 putative prolyl 4-hydroxylase alpha subunit [Cafeteria roenbergensis virus BV-PW1]
TRINITY_DN118855_c0_g1_i1	1281	56		ARF08832.1	1.72e-21	41.216	ARF08832.1 caspase domain protein [Catovirus CTV1]
TRINITY_DN132765_c0_g1_i2	1281	24		AYV84290.1	2.89e-17	27.946	AYV84290.1 hypothetical protein Hyperionvirus21_24 [Hyperionvirus sp.]
TRINITY_DN132765_c0_g1_i1	1281	19		AYV84290.1	1.47e-15	30.165	AYV84290.1 hypothetical protein Hyperionvirus21_24 [Hyperionvirus sp.]
TRINITY_DN133826_c4_g1_i8	1281	40		AYV84290.1	5.16e-15	27.305	AYV84290.1 hypothetical protein Hyperionvirus21_24 [Hyperionvirus sp.]
TRINITY_DN111246_c0_g1_i3	1280	33		ANS04240.1	9.3e-74	44.599	ANS04240.1 hypothetical protein [uncultured Mediterranean phage]
TRINITY_DN133150_c0_g1_i6	1280	43		ATW69289.1	1.88e-38	31.405	ATW69289.1 acetyl-coenzyme A synthetase [Staphylococcus phage UPMK_1]
TRINITY_DN132991_c0_g1_i1	1280	44		AGO82199.2	2.62e-23	42.484	AGO82199.2 Serine/threonine protein kinase [Pandoravirus dulcis]
TRINITY_DN124469_c0_g1_i1	1280	51		ARF12588.1	8.49e-16	30.667	ARF12588.1 leucine-rich repeat protein [Klosneuvirus KNV1]
TRINITY_DN124184_c1_g1_i1	1280	55		AYV83822.1	9.34e-12	23.649	AYV83822.1 cytochrome P450 704B1 [Hyperionvirus sp.]
TRINITY_DN112425_c0_g1_i1	1279	227		AIR93490.1	1.45e-116	54.261	AIR93490.1 putative fructose-1,6-bisphosphate aldolase [Prochlorococcus phage P-TIM68]
TRINITY_DN129543_c0_g1_i2	1279	57		ARF08651.1	6.77e-78	42.136	ARF08651.1 heat shock protein 83 kDa [Catovirus CTV1]
TRINITY_DN134184_c2_g1_i1	1279	35		ARF11708.1	1.07e-61	33.414	ARF11708.1 Zn-dependent peptidase [Klosneuvirus KNV1]
TRINITY_DN133187_c1_g1_i1	1278	78		YP_009052437.1	5.85e-67	34.532	YP_009052437.1 putative ELP-3 histone acetyl transferase [Aureococcus anophagefferens virus]
TRINITY_DN105918_c0_g1_i1	1278	113		AUL77878.1	9.94e-56	37.5	AUL77878.1 ATP binding cassette sub family F [Tupanvirus soda lake]
TRINITY_DN133337_c4_g3_i2	1278	159		AYV79137.1	2.9e-41	33.208	AYV79137.1 serine/threonine protein kinase [Faunusvirus sp.]
TRINITY_DN133561_c0_g3_i7	1277	20		AYV76390.1	1.7e-15	23.762	AYV76390.1 mitochondrial carrier [Terrestrivirus sp.]
TRINITY_DN119893_c0_g2_i1	1276	49		AYV86548.1	1.93e-105	43.521	AYV86548.1 hypothetical protein Sylvanvirus3_2 [Sylvanvirus sp.]
TRINITY_DN115573_c0_g1_i1	1276	21		AFX92384.1	2.09e-49	30.626	AFX92384.1 lon protease-like protein [Megavirus courdo11]
TRINITY_DN134306_c3_g1_i1	1275	124		ARF09593.1	4.29e-111	45.026	ARF09593.1 ubiquitin-activating enzyme [Indivirus ILV1]
TRINITY_DN132807_c1_g2_i7	1275	38		AYV75783.1	1.83e-88	38.228	AYV75783.1 ATP binding cassette sub family F [Terrestrivirus sp.]
TRINITY_DN128103_c1_g1_i8	1275	49		AUL78252.1	1.75e-86	50	AUL78252.1 hypothetical protein [Tupanvirus soda lake]
TRINITY_DN133659_c0_g2_i1	1275	8		AUL79714.1	7.45e-65	41.892	AUL79714.1 UDP-glucose 4-epimerase [Tupanvirus deep ocean]
TRINITY_DN109084_c0_g1_i1	1275	45		AYV84290.1	6.21e-19	27.636	AYV84290.1 hypothetical protein Hyperionvirus21_24 [Hyperionvirus sp.]
TRINITY_DN117920_c0_g1_i1	1274	26		BBA54297.1	2.23e-39	36.207	BBA54297.1 gag : akt fusion protein [Feline leukemia virus]
TRINITY_DN133332_c9_g9_i6	1274	186		ARF12218.1	2.94e-32	33.099	ARF12218.1 gelsolin repeat protein [Klosneuvirus KNV1]
TRINITY_DN131223_c0_g1_i1	1273	109		AFC35023.1	9.08e-94	51.42	AFC35023.1 hypothetical protein OtV6_115c [Ostreococcus tauri virus RT-2011]
TRINITY_DN134191_c1_g1_i1	1273	56		ASD51141.1	2.38e-39	28.609	ASD51141.1 putative dihydrolipoamide dehydrogenase [Erysipelothrix phage phi1605]
TRINITY_DN133180_c2_g3_i9	1273	63		ARF08211.1	4.24e-31	31.293	ARF08211.1 aromatic amino acid lyase [Catovirus CTV1]
TRINITY_DN130309_c1_g1_i1	1272	120		AYV79236.1	1.15e-16	30.859	AYV79236.1 serine/threonine protein phosphatase [Faunusvirus sp.]
TRINITY_DN134141_c1_g2_i7	1271	37		AYV79236.1	1.01e-35	29.67	AYV79236.1 serine/threonine protein phosphatase [Faunusvirus sp.]
TRINITY_DN130993_c1_g1_i2	1271	66		AGF87599.1	1.85e-17	33.858	AGF87599.1 putative D-isomer specific 2-hydroxyacid dehydrogenase [Streptococcus phage phiD12]
TRINITY_DN133943_c5_g3_i4	1270	94		AUL80100.1	7.1e-140	49.061	AUL80100.1 elongation factor 2 [Tupanvirus deep ocean]
TRINITY_DN133943_c5_g3_i10	1270	81		AUL80100.1	7.58e-140	49.061	AUL80100.1 elongation factor 2 [Tupanvirus deep ocean]
TRINITY_DN130445_c1_g4_i1	1270	20		AQM32647.1	1.32e-132	51.587	AQM32647.1 chaperonin GroEL [uncultured virus]
TRINITY_DN130445_c1_g4_i3	1270	19		AQM32647.1	3.3e-132	51.323	AQM32647.1 chaperonin GroEL [uncultured virus]
TRINITY_DN134492_c0_g1_i1	1270	594		AUL78605.1	8.04e-70	43.377	AUL78605.1 cathepsin Llike cysteine protease [Tupanvirus soda lake]
TRINITY_DN110709_c0_g2_i1	1270	45		API81738.1	1.55e-28	36.723	API81738.1 hypothetical protein [Cafeteria roenbergensis]
TRINITY_DN133216_c0_g1_i1	1269	50		AGE50332.1	7.38e-120	48.663	AGE50332.1 agmatine deiminase [Acanthocystis turfacea Chlorella virus Canal-1]
TRINITY_DN133216_c0_g1_i5	1269	53		AGE50332.1	5.53e-119	48.525	AGE50332.1 agmatine deiminase [Acanthocystis turfacea Chlorella virus Canal-1]
TRINITY_DN131210_c0_g1_i2	1269	175		API81738.1	1.08e-48	38.258	API81738.1 hypothetical protein [Cafeteria roenbergensis]
TRINITY_DN133055_c0_g1_i7	1269	20		AZI75981.1	6.65e-22	30.088	AZI75981.1 putative nucleotidyltransferase [Sulfolobales Beppu virus 1]
TRINITY_DN127707_c0_g1_i2	1268	22		ARF12409.1	5.45e-28	40.67	ARF12409.1 phosphoenolpyruvate carboxykinase [Klosneuvirus KNV1]
TRINITY_DN133943_c5_g3_i15	1267	88		AUL80100.1	7.79e-140	49.176	AUL80100.1 elongation factor 2 [Tupanvirus deep ocean]
TRINITY_DN133943_c5_g3_i3	1267	65		AUL80100.1	8.31e-140	49.176	AUL80100.1 elongation factor 2 [Tupanvirus deep ocean]
TRINITY_DN133581_c0_g1_i7	1266	48		AYV82503.1	2.44e-75	36.456	AYV82503.1 putative vacuolar protein sortingassociated protein 45 [Hyperionvirus sp.]
TRINITY_DN126887_c6_g2_i1	1266	206		AXS67718.1	1.28e-72	39.458	AXS67718.1 cathepsin [Cryptophlebia peltastica nucleopolyhedrovirus]
TRINITY_DN123637_c0_g1_i2	1266	74		SNW62609.1	8.51e-38	31.89	SNW62609.1 Negative regulator of the PHO system [Orpheovirus IHUMI-LCC2]
TRINITY_DN132663_c0_g1_i2	1266	39		AGE58604.1	1.15e-14	25.753	AGE58604.1 N-carbamoylputrescine amidase [Paramecium bursaria Chlorella virus NYs1]
TRINITY_DN118831_c0_g1_i1	1265	35		AUT18983.1	2.01e-66	42.042	AUT18983.1 hypothetical protein DSLPV1_012 [Dishui lake phycodnavirus 1]
TRINITY_DN130668_c0_g1_i2	1265	36		AYV79137.1	9.02e-32	30.827	AYV79137.1 serine/threonine protein kinase [Faunusvirus sp.]
TRINITY_DN132170_c1_g2_i1	1265	64		YP_009329013.1	4.62e-26	35.681	YP_009329013.1 5'nucleotidase/apyrase [Cedratvirus A11]
TRINITY_DN130557_c2_g2_i2	1265	66		sp|Q5UP23.1|YR260_MIMIV	4.76e-16	54.93	sp|Q5UP23.1|YR260_MIMIV RecName: Full=DnaJ-like protein R260
TRINITY_DN122362_c0_g1_i2	1265	53		AXN52985.1	4.92e-13	34.545	AXN52985.1 hypothetical protein PAER24_00680 [Pseudomonas phage YMC12/01/R24]
TRINITY_DN117189_c0_g1_i2	1264	20		AGC02305.1	1.46e-21	33.488	AGC02305.1 Protein Tyrosine Kinase (PTK) family protein [Acanthamoeba polyphaga moumouvirus]
TRINITY_DN134179_c2_g1_i1	1264	46		ADX06089.1	1.82e-16	31.757	ADX06089.1 putative leucine-rich repeat ribonuclease inhibitor family protein [Organic Lake phycodnavirus 1]
TRINITY_DN131298_c1_g2_i1	1264	24		AYV84290.1	1.66e-15	31.22	AYV84290.1 hypothetical protein Hyperionvirus21_24 [Hyperionvirus sp.]
TRINITY_DN74686_c0_g1_i1	1264	29		ARF09596.1	1.31e-12	43.243	ARF09596.1 FAD synthase [Indivirus ILV1]
TRINITY_DN122023_c0_g1_i1	1263	43		AUL78899.1	4.5e-72	41.543	AUL78899.1 Zn-dependent alcohol dehydrogenase [Tupanvirus deep ocean]
TRINITY_DN132897_c6_g1_i4	1263	129		AYV75779.1	1.21e-14	36.471	AYV75779.1 putative thioredoxin domain-containing protein 5 [Terrestrivirus sp.]
TRINITY_DN131696_c0_g3_i6	1263	22		ARF11508.1	1.38e-14	25.056	ARF11508.1 dynamin family protein [Klosneuvirus KNV1]
TRINITY_DN133928_c0_g1_i4	1262	64		AKI80302.1	2.83e-35	34.915	AKI80302.1 AAA family ATPase [Acanthamoeba polyphaga mimivirus]
TRINITY_DN115689_c0_g1_i1	1262	70		AYV82329.1	1.16e-22	28.086	AYV82329.1 fructose-1,6-bisphosphatase, cytosolic-like [Homavirus sp.]
TRINITY_DN134315_c5_g1_i3	1262	55		SPN79811.1	1.23e-15	21.78	SPN79811.1 ABC2 type transporter superfamily protein [Brazilian cedratvirus IHUMI]
TRINITY_DN133335_c1_g2_i1	1261	104		AUL78899.1	1.24e-43	34.341	AUL78899.1 Zn-dependent alcohol dehydrogenase [Tupanvirus deep ocean]
TRINITY_DN127289_c0_g1_i1	1261	78		AYV79137.1	4.83e-21	25.982	AYV79137.1 serine/threonine protein kinase [Faunusvirus sp.]
TRINITY_DN133905_c1_g2_i1	1261	25		ARF09181.1	3.3e-17	24.383	ARF09181.1 AMP-binding enzyme [Catovirus CTV1]
TRINITY_DN124347_c0_g2_i1	1260	284		AYV75146.1	4.93e-88	40.312	AYV75146.1 plasma membrane ATPase [Terrestrivirus sp.]
TRINITY_DN90899_c0_g1_i3	1260	37		ANM47321.1	1.03e-76	47.231	ANM47321.1 cysteine synthase [Streptococcus suis]
TRINITY_DN129985_c2_g2_i2	1260	28		ANM47321.1	1.73e-66	50.489	ANM47321.1 cysteine synthase [Streptococcus suis]
TRINITY_DN132905_c0_g5_i6	1260	14		ALJ98961.1	1.48e-55	40.809	ALJ98961.1 indole-3-glycerol phosphate synthase [Acinetobacter phage Ab105-3phi]
TRINITY_DN131484_c0_g1_i3	1260	22		EJN40998.1	3.28e-37	33.447	EJN40998.1 hypothetical protein lvs_L495 [Acanthamoeba polyphaga lentillevirus]
TRINITY_DN133094_c5_g3_i5	1260	69		AYV80108.1	1.46e-21	28.017	AYV80108.1 serine/threonine protein phosphatase [Gaeavirus sp.]
TRINITY_DN132016_c1_g5_i3	1260	39		AAR26956.1	1.36e-11	29.091	AAR26956.1 FirrV-1-F2 precursor [Feldmannia irregularis virus a]
TRINITY_DN129020_c0_g3_i2	1259	45		AXN52977.1	1.26e-14	30.734	AXN52977.1 hypothetical protein PAER24_00610 [Pseudomonas phage YMC12/01/R24]
TRINITY_DN131536_c1_g1_i5	1259	18		YP_009407965.1	2.38e-12	32.418	YP_009407965.1 Monoglyceride lipase [Eptesipox virus]
TRINITY_DN131231_c4_g2_i3	1258	200		AUL77626.1	2.79e-104	47.302	AUL77626.1 NAD-dependent dehydratase [Tupanvirus soda lake]
TRINITY_DN134239_c1_g1_i2	1258	81		ANS04362.1	2.19e-90	41.743	ANS04362.1 HSP90 family molecular chaperone [uncultured Mediterranean phage]
TRINITY_DN132935_c0_g1_i4	1257	30		YP_009172777.1	1.75e-95	44.18	YP_009172777.1 hypothetical protein OmV1_017c [Ostreococcus mediterraneus virus 1]
TRINITY_DN123104_c2_g1_i2	1257	421		ANS04240.1	6.2e-65	54.378	ANS04240.1 hypothetical protein [uncultured Mediterranean phage]
TRINITY_DN133659_c0_g2_i11	1257	10		AUL79714.1	5.66e-57	41.392	AUL79714.1 UDP-glucose 4-epimerase [Tupanvirus deep ocean]
TRINITY_DN133094_c5_g3_i6	1257	57		AYV80108.1	1.96e-21	28.017	AYV80108.1 serine/threonine protein phosphatase [Gaeavirus sp.]
TRINITY_DN123463_c0_g1_i5	1257	20		AEX62073.1	2.95e-17	27.178	AEX62073.1 putative serine_threonine protein kinase receptor [Megavirus courdo7]
TRINITY_DN89566_c0_g1_i1	1256	39		AGE49901.1	1.67e-88	41.205	AGE49901.1 calcium-transporting ATPase, plasma membrane-type [Paramecium bursaria Chlorella virus Can18-4]
TRINITY_DN154464_c0_g1_i1	1256	836		NP_818699.1	6.5e-71	38.166	NP_818699.1 cathepsin [Adoxophyes honmai nucleopolyhedrovirus]
TRINITY_DN124328_c0_g2_i1	1256	28		SNW62209.1	1.15e-25	31.925	SNW62209.1 Protein kinase [Orpheovirus IHUMI-LCC2]
TRINITY_DN133551_c1_g1_i5	1256	70		AXH77692.1	1.34e-19	34.337	AXH77692.1 guanosine polyphosphate pyrophosphohydrolase/synthetase [Caudovirales sp.]
TRINITY_DN134315_c5_g1_i5	1256	60		SPN79797.1	4.22e-13	21.583	SPN79797.1 ABC2 type transporter superfamily protein [Cedratvirus Zaza IHUMI]
TRINITY_DN134094_c2_g1_i8	1255	23		AHH01890.1	3.29e-45	40.891	AHH01890.1 ABC2 type transporter superfamily protein [Pithovirus sibericum]
TRINITY_DN129343_c0_g2_i1	1255	41		YP_009010779.1	9.37e-28	31.502	YP_009010779.1 matrix metalloproteinase-17-like [Invertebrate iridescent virus 22]
TRINITY_DN58839_c0_g1_i1	1254	26		AGE60050.1	1.17e-54	33.494	AGE60050.1 calcium-transporting ATPase, plasma membrane-type [Acanthocystis turfacea Chlorella virus WI0606]
TRINITY_DN114587_c0_g1_i1	1254	39		AVK76543.1	2.46e-25	31.048	AVK76543.1 Ser/thr kinase [Pandoravirus neocaledonia]
TRINITY_DN126914_c0_g1_i1	1254	122		AYV84290.1	1.87e-19	26.962	AYV84290.1 hypothetical protein Hyperionvirus21_24 [Hyperionvirus sp.]
TRINITY_DN130487_c0_g3_i2	1254	38		AYV85455.1	1.79e-16	29.741	AYV85455.1 protein phosphatase 2C domain containing protein [Satyrvirus sp.]
TRINITY_DN123577_c2_g1_i1	1253	231		AAN04366.1	8.11e-113	48.06	AAN04366.1 glycine hydroxymethyltransferase [Heliothis zea nudivirus]
TRINITY_DN132897_c6_g1_i6	1253	143		AYV75779.1	2.83e-14	36.471	AYV75779.1 putative thioredoxin domain-containing protein 5 [Terrestrivirus sp.]
TRINITY_DN132897_c6_g1_i5	1253	110		AYV75779.1	3.18e-14	35.294	AYV75779.1 putative thioredoxin domain-containing protein 5 [Terrestrivirus sp.]
TRINITY_DN132602_c1_g1_i5	1253	34		ARF12559.1	8.66e-14	32.197	ARF12559.1 F-box/leucine-rich repeat protein [Klosneuvirus KNV1]
TRINITY_DN130631_c0_g2_i2	1253	16		AUL79809.1	6.84e-11	28.814	AUL79809.1 hypothetical protein [Tupanvirus deep ocean]
TRINITY_DN129040_c0_g1_i3	1252	26		AYV79236.1	1.1e-33	34.351	AYV79236.1 serine/threonine protein phosphatase [Faunusvirus sp.]
TRINITY_DN105918_c0_g1_i2	1252	80		AUL77878.1	8.06e-33	37.158	AUL77878.1 ATP binding cassette sub family F [Tupanvirus soda lake]
TRINITY_DN129317_c0_g4_i5	1252	17		AYV80395.1	7.95e-12	28.333	AYV80395.1 putative ubiquitin carboxyl-terminal hydrolase 2-like [Harvfovirus sp.]
TRINITY_DN127707_c0_g1_i3	1251	11		ARF12409.1	5.03e-28	40.67	ARF12409.1 phosphoenolpyruvate carboxykinase [Klosneuvirus KNV1]
TRINITY_DN134210_c2_g5_i4	1251	8		ARF12587.1	4.07e-20	33.091	ARF12587.1 leucine-rich repeat protein [Klosneuvirus KNV1]
TRINITY_DN128254_c0_g1_i1	1250	21		ADQ91175.1	7.99e-60	33.421	ADQ91175.1 hypothetical protein BpV2_008c [Bathycoccus sp. RCC1105 virus BpV2]
TRINITY_DN128160_c0_g1_i1	1250	78		AYV75783.1	6.82e-55	33.131	AYV75783.1 ATP binding cassette sub family F [Terrestrivirus sp.]
TRINITY_DN130436_c0_g1_i1	1250	16		AGO82934.1	3.65e-32	31.399	AGO82934.1 Ser/thr kinase [Pandoravirus dulcis]
TRINITY_DN25417_c0_g1_i1	1250	219		AYV75284.1	2.6e-18	32.414	AYV75284.1 class I SAM-dependent methyltransferase [Terrestrivirus sp.]
TRINITY_DN131080_c1_g3_i11	1250	18		BBA54297.1	9.44e-16	38.462	BBA54297.1 gag : akt fusion protein [Feline leukemia virus]
TRINITY_DN129040_c0_g1_i5	1249	30		AYV79236.1	1.08e-33	34.351	AYV79236.1 serine/threonine protein phosphatase [Faunusvirus sp.]
TRINITY_DN133293_c0_g4_i1	1249	63		ARF10918.1	1.13e-15	31.395	ARF10918.1 inositol 1, 3, 4-trisphosphate 5/6-kinase [Hokovirus HKV1]
TRINITY_DN119705_c0_g1_i1	1249	33		AYV76863.1	2.63e-14	34.127	AYV76863.1 ubiquitin carboxyl-terminal hydrolase [Barrevirus sp.]
TRINITY_DN98907_c0_g1_i1	1248	486		ATW69262.1	7.66e-52	36.364	ATW69262.1 glyoxal reductase [Staphylococcus phage UPMK_1]
TRINITY_DN127701_c0_g3_i6	1248	68		ADW80233.1	4.06e-15	29.07	ADW80233.1 ankyrin repeat protein [Wolbachia endosymbiont wVitB of Nasonia vitripennis phage WOVitB]
TRINITY_DN133505_c0_g2_i6	1247	76		AQN68205.1	2.7e-75	39.266	AQN68205.1 Zn-dependent alcohol dehydrogenase [Saudi moumouvirus]
TRINITY_DN133608_c3_g3_i4	1247	214		AAK14587.1	5.74e-48	33.516	AAK14587.1 EsV-1-173 [Ectocarpus siliculosus virus 1]
TRINITY_DN130740_c1_g1_i1	1246	21		NP_073398.1	6.45e-29	28.269	NP_073398.1 13L protein [Yaba-like disease virus]
TRINITY_DN105675_c0_g1_i1	1246	32		AGF85101.1	2.26e-25	34.597	AGF85101.1 4-hydroxylase [Moumouvirus goulette]
TRINITY_DN132080_c3_g1_i11	1246	16		ARF11555.1	1.64e-22	32.184	ARF11555.1 ubiquitin-activating enzyme E1 [Klosneuvirus KNV1]
TRINITY_DN133708_c3_g1_i2	1245	76		AYV78214.1	4.75e-24	27.839	AYV78214.1 eukaryotic translation initiation factor 4G [Edafosvirus sp.]
TRINITY_DN126319_c0_g1_i2	1245	16		AYV83314.1	6.29e-23	27.219	AYV83314.1 hypothetical protein Hyperionvirus5_120 [Hyperionvirus sp.]
TRINITY_DN129704_c0_g1_i4	1245	22		AZL90006.1	8.8e-18	36.735	AZL90006.1 putative serine/threonine-protein kinase [Mimivirus sp. SH]
TRINITY_DN131450_c2_g2_i1	1245	38		YP_003987063.1	5.38e-16	40.698	YP_003987063.1 thioredoxin-like protein [Acanthamoeba polyphaga mimivirus]
TRINITY_DN132534_c2_g2_i11	1245	15		BBI30570.1	1.88e-14	32.203	BBI30570.1 nudix hydrolase [Acanthamoeba castellanii medusavirus]
TRINITY_DN133068_c0_g2_i1	1245	83		AXH72897.1	3.25e-11	31.073	AXH72897.1 inorganic polyphosphate/ATP-NAD kinase [Myoviridae sp.]
TRINITY_DN131367_c1_g1_i1	1244	27		AUF82230.1	1.22e-73	46.332	AUF82230.1 E3 ubiquitin--protein ligase MIEL1-like protein [Tetraselmis virus 1]
TRINITY_DN132842_c0_g1_i3	1244	239		AYV78934.1	3.73e-37	35.521	AYV78934.1 putative DnaJ-like protein subfamily B member 1 [Edafosvirus sp.]
TRINITY_DN130146_c1_g1_i2	1244	46		CCA61466.1	3.58e-28	29.388	CCA61466.1 unnamed protein product [Diadromus pulchellus ascovirus 4a]
TRINITY_DN129943_c8_g2_i2	1244	10		SPN79811.1	1.7e-22	27.089	SPN79811.1 ABC2 type transporter superfamily protein [Brazilian cedratvirus IHUMI]
TRINITY_DN128166_c0_g3_i1	1243	28		AET73102.1	1.15e-61	40.909	AET73102.1 cell division protein FtsH [Phaeocystis globosa virus 12T]
TRINITY_DN131129_c3_g1_i5	1243	12		AUL79898.1	1.21e-40	34.146	AUL79898.1 putative acyl-CoA oxidase [Tupanvirus deep ocean]
TRINITY_DN130370_c1_g1_i2	1243	41		YP_004347043.1	3.3e-11	30.864	YP_004347043.1 serine/threonine-protein kinase [Lausannevirus]
TRINITY_DN165973_c0_g1_i2	1242	186		AZU98205.1	4.29e-80	39.952	AZU98205.1 ATP-dependent Clp protease [Salmonella phage Munch]
TRINITY_DN129543_c0_g1_i1	1242	54		ARF08651.1	4.67e-78	42.136	ARF08651.1 heat shock protein 83 kDa [Catovirus CTV1]
TRINITY_DN133876_c0_g1_i2	1242	19		AGR48578.1	4.3e-56	33.168	AGR48578.1 hypothetical protein MaMVDC_13 [Microcystis phage MaMV-DC]
TRINITY_DN132279_c1_g2_i1	1242	48		YP_001498866.1	3.6e-48	34.165	YP_001498866.1 hypothetical protein AR158_C785L [Paramecium bursaria Chlorella virus AR158]
TRINITY_DN130844_c0_g1_i2	1242	37		AST09429.1	6.86e-30	26.69	AST09429.1 putative monoglyceride lipase [NY_014 poxvirus]
TRINITY_DN115703_c0_g1_i2	1241	17		AYV76247.1	4.17e-123	44.494	AYV76247.1 xaa-Pro dipeptidase-like protein [Terrestrivirus sp.]
TRINITY_DN131691_c0_g1_i2	1241	43		BBI30359.1	3.58e-56	33.028	BBI30359.1 beta-galactosidase [Acanthamoeba castellanii medusavirus]
TRINITY_DN129735_c0_g1_i1	1241	58		AYV78971.1	2.3e-32	30.916	AYV78971.1 transmembrane protein 184C-like protein, partial [Edafosvirus sp.]
TRINITY_DN130976_c0_g1_i1	1240	35		AYV79236.1	5.25e-44	38.61	AYV79236.1 serine/threonine protein phosphatase [Faunusvirus sp.]
TRINITY_DN127365_c0_g1_i2	1240	25		AYV83542.1	1.36e-24	31.507	AYV83542.1 HrpA-like RNA helicase [Hyperionvirus sp.]
TRINITY_DN130517_c0_g1_i2	1239	66		AYV84288.1	6.5e-71	41.801	AYV84288.1 hypothetical protein Hyperionvirus21_22 [Hyperionvirus sp.]
TRINITY_DN133659_c0_g2_i8	1239	24		AUL79714.1	5.31e-65	41.892	AUL79714.1 UDP-glucose 4-epimerase [Tupanvirus deep ocean]
TRINITY_DN133826_c4_g1_i3	1239	38		AYV84290.1	4.4e-15	27.305	AYV84290.1 hypothetical protein Hyperionvirus21_24 [Hyperionvirus sp.]
TRINITY_DN128370_c0_g1_i2	1239	74		BBI30570.1	5.86e-15	31.905	BBI30570.1 nudix hydrolase [Acanthamoeba castellanii medusavirus]
TRINITY_DN132656_c10_g1_i1	1238	68		ADQ91635.1	9.46e-150	60.388	ADQ91635.1 hypothetical protein BpV1_008c [Bathycoccus sp. RCC1105 virus BpV1]
TRINITY_DN132779_c1_g4_i2	1238	52		AYV79137.1	6.1e-38	28.134	AYV79137.1 serine/threonine protein kinase [Faunusvirus sp.]
TRINITY_DN134294_c6_g1_i2	1238	80		NP_054071.1	1.04e-12	32.927	NP_054071.1 global transactivator-like protein [Autographa californica nucleopolyhedrovirus]
TRINITY_DN134250_c1_g1_i7	1237	24		AKI28364.1	1.17e-41	35.743	AKI28364.1 hypothetical protein [Moraxella phage Mcat29]
TRINITY_DN131344_c2_g3_i6	1237	19		AUL77822.1	1.27e-40	31.724	AUL77822.1 hypothetical protein [Tupanvirus soda lake]
TRINITY_DN132447_c0_g3_i1	1237	37		ACD03509.1	5.08e-22	27.225	ACD03509.1 aminoacylase [Musca domestica salivary gland hypertrophy virus]
TRINITY_DN130682_c0_g1_i6	1237	18		ADW80178.1	1.03e-16	27.273	ADW80178.1 patatin-family protein [Wolbachia endosymbiont wVitA of Nasonia vitripennis phage WOVitA1]
TRINITY_DN130600_c0_g1_i1	1236	20		AGF85227.1	5.15e-27	37.173	AGF85227.1 C19 subfamily protein [Moumouvirus goulette]
TRINITY_DN131650_c2_g3_i5	1236	30		ARF11106.1	3.43e-26	32	ARF11106.1 serine/threonine protein kinase [Hokovirus HKV1]
TRINITY_DN102710_c0_g1_i1	1236	28		AVK75785.1	9.77e-24	42.143	AVK75785.1 SNF2 family DNA dependent ATPase [Pandoravirus neocaledonia]
TRINITY_DN121576_c1_g5_i1	1236	4387		ASV44753.1	7.46e-12	40.541	ASV44753.1 ATP-dependent Clp protease proteolytic subunit [Agrobacterium phage Atu_ph07]
TRINITY_DN115809_c0_g1_i1	1235	21		AUL77889.1	1.22e-136	51.75	AUL77889.1 Serine tRNA-synthetase [Tupanvirus soda lake]
TRINITY_DN129208_c0_g2_i1	1235	22		ANS04230.1	5.89e-114	58.865	ANS04230.1 DNA-directed RNA polymerase beta subunit/140 kD subunit [uncultured Mediterranean phage]
TRINITY_DN128256_c0_g2_i2	1235	41		ARF11854.1	2.46e-50	52	ARF11854.1 serine/threonine protein kinase [Klosneuvirus KNV1]
TRINITY_DN132002_c1_g3_i3	1235	21		AYV75146.1	6.16e-49	41.754	AYV75146.1 plasma membrane ATPase [Terrestrivirus sp.]
TRINITY_DN129927_c0_g1_i2	1235	76		ARF12509.1	1.26e-47	37.008	ARF12509.1 stomatin family protein [Klosneuvirus KNV1]
TRINITY_DN104575_c0_g3_i1	1235	200		AYV77869.1	1.25e-14	41.414	AYV77869.1 nucleoside deaminase [Edafosvirus sp.]
TRINITY_DN133223_c2_g2_i6	1234	106		BBA54297.1	1.09e-35	33.03	BBA54297.1 gag : akt fusion protein [Feline leukemia virus]
TRINITY_DN131475_c0_g2_i3	1234	7		ATZ80361.1	1.25e-32	28.938	ATZ80361.1 Vesicular-fusion ATPase [Bodo saltans virus]
TRINITY_DN132618_c1_g3_i1	1233	77		ARF11854.1	1.11e-73	45.583	ARF11854.1 serine/threonine protein kinase [Klosneuvirus KNV1]
TRINITY_DN131439_c0_g3_i5	1233	9		AUL79898.1	3.85e-19	28.571	AUL79898.1 putative acyl-CoA oxidase [Tupanvirus deep ocean]
TRINITY_DN126738_c0_g2_i1	1232	30		AII17139.1	2.28e-23	34.667	AII17139.1 putative pectate lyase [Aureococcus anophagefferens virus]
TRINITY_DN132327_c0_g3_i3	1231	32		AYV82314.1	1.94e-52	33.841	AYV82314.1 translation initiation factor 4A-III [Homavirus sp.]
TRINITY_DN125179_c0_g1_i3	1231	31		BBI30403.1	7.69e-28	35.648	BBI30403.1 Ser/Thr protein kinase [Acanthamoeba castellanii medusavirus]
TRINITY_DN121203_c0_g1_i1	1231	33		AVG47045.1	1.51e-11	24.852	AVG47045.1 AAA family ATPase [Acanthamoeba polyphaga mimivirus]
TRINITY_DN132026_c8_g2_i4	1230	1138		AYV78014.1	3.07e-82	39.572	AYV78014.1 elongation factor 1 alpha long form [Edafosvirus sp.]
TRINITY_DN118652_c0_g1_i1	1229	17		ARF08833.1	8.32e-24	28.116	ARF08833.1 ubiquitin-activating enzyme E1 [Catovirus CTV1]
TRINITY_DN132261_c1_g4_i10	1229	36		AUL78384.1	4.36e-19	32.487	AUL78384.1 putative ATP-citrate synthase isoform X3 [Tupanvirus soda lake]
TRINITY_DN132197_c1_g1_i8	1229	54		AYV76390.1	4.73e-13	25.993	AYV76390.1 mitochondrial carrier [Terrestrivirus sp.]
TRINITY_DN132491_c0_g1_i1	1229	150		CCV02508.1	5.11e-12	24.915	CCV02508.1 Choline/ ethanolamine kinase, (pKC-like) [Armadillidium vulgare iridescent virus]
TRINITY_DN133897_c4_g1_i5	1228	76		AMQ10670.1	1.89e-42	34.713	AMQ10670.1 putative translation elongation factor 1-alpha [Brazilian marseillevirus]
TRINITY_DN123637_c0_g1_i1	1228	44		SNW62609.1	4.4e-35	32.287	SNW62609.1 Negative regulator of the PHO system [Orpheovirus IHUMI-LCC2]
TRINITY_DN125030_c1_g1_i2	1228	56		ANS04300.1	1.03e-11	35.354	ANS04300.1 hypothetical protein [uncultured Mediterranean phage]
TRINITY_DN134342_c4_g4_i5	1227	119		AYV84604.1	2.86e-110	43.108	AYV84604.1 putative ABC transporter E family member 1-like [Hyperionvirus sp.]
TRINITY_DN133784_c5_g2_i1	1227	345		AYV75146.1	2.88e-49	40	AYV75146.1 plasma membrane ATPase [Terrestrivirus sp.]
TRINITY_DN134125_c0_g1_i4	1227	42		ARR31058.1	2.26e-40	37.569	ARR31058.1 CPXV195 protein [Cowpox virus]
TRINITY_DN133520_c0_g3_i4	1227	79		ASV44753.1	2.92e-23	32.432	ASV44753.1 ATP-dependent Clp protease proteolytic subunit [Agrobacterium phage Atu_ph07]
TRINITY_DN58493_c0_g1_i1	1227	31		SNW62334.1	1.56e-20	29.73	SNW62334.1 Cytochrome P450-like protein E-class [Orpheovirus IHUMI-LCC2]
TRINITY_DN120858_c0_g2_i1	1226	63		AIR93490.1	9.31e-116	54.819	AIR93490.1 putative fructose-1,6-bisphosphate aldolase [Prochlorococcus phage P-TIM68]
TRINITY_DN127701_c0_g3_i1	1226	66		ADW80233.1	2.48e-15	29.07	ADW80233.1 ankyrin repeat protein [Wolbachia endosymbiont wVitB of Nasonia vitripennis phage WOVitB]
TRINITY_DN123341_c0_g1_i1	1226	16		AYV76715.1	2.09e-14	23.158	AYV76715.1 zincin [Terrestrivirus sp.]
TRINITY_DN119499_c0_g1_i2	1225	8		BBI30359.1	2.06e-38	37.383	BBI30359.1 beta-galactosidase [Acanthamoeba castellanii medusavirus]
TRINITY_DN132981_c3_g1_i1	1225	55		AGF85754.1	7.57e-31	35.814	AGF85754.1 tyrosine kinase family protein [Moumouvirus goulette]
TRINITY_DN134317_c1_g3_i8	1225	19		AYV76869.1	2.13e-30	41.615	AYV76869.1 serine/threonine protein kinase [Barrevirus sp.]
TRINITY_DN132177_c0_g1_i4	1225	141		ARF12058.1	1.78e-18	25.815	ARF12058.1 aminotransferase class-III [Klosneuvirus KNV1]
TRINITY_DN128643_c2_g4_i2	1224	68		AAT99858.1	2.61e-122	53.659	AAT99858.1 unknown [Diachasmimorpha longicaudata entomopoxvirus]
TRINITY_DN131274_c3_g1_i1	1224	26		AUL79714.1	1.93e-70	40.125	AUL79714.1 UDP-glucose 4-epimerase [Tupanvirus deep ocean]
TRINITY_DN124567_c0_g1_i2	1224	17		ARF11650.1	3.81e-59	33.083	ARF11650.1 HrpA-like RNA helicase [Klosneuvirus KNV1]
TRINITY_DN126319_c0_g1_i3	1224	19		AYV83314.1	2.7e-21	26.409	AYV83314.1 hypothetical protein Hyperionvirus5_120 [Hyperionvirus sp.]
TRINITY_DN128074_c0_g1_i1	1224	56		AVK77561.1	5.36e-13	23.765	AVK77561.1 Isopenicillin N synthase domain [Pandoravirus macleodensis]
TRINITY_DN128244_c2_g1_i5	1224	45		AYV75146.1	7.35e-13	27.434	AYV75146.1 plasma membrane ATPase [Terrestrivirus sp.]
TRINITY_DN130087_c0_g1_i12	1223	52		AGE55820.1	1.36e-133	56.215	AGE55820.1 GDP-D-mannose dehydratase [Acanthocystis turfacea Chlorella virus MN0810.1]
TRINITY_DN130087_c0_g1_i5	1223	26		AGE49329.1	2.84e-132	56.609	AGE49329.1 GDP-D-mannose dehydratase [Acanthocystis turfacea Chlorella virus Br0604L]
TRINITY_DN133262_c2_g3_i2	1223	223		ARF08154.1	2.16e-128	58.61	ARF08154.1 acetamidase/formamidase family protein [Catovirus CTV1]
TRINITY_DN127706_c0_g2_i1	1223	67		AYV84288.1	6.53e-61	43.939	AYV84288.1 hypothetical protein Hyperionvirus21_22 [Hyperionvirus sp.]
TRINITY_DN127078_c0_g1_i1	1222	97		ARF12509.1	1.94e-41	35.178	ARF12509.1 stomatin family protein [Klosneuvirus KNV1]
TRINITY_DN134125_c0_g1_i2	1222	65		ADZ30582.1	1.89e-40	37.569	ADZ30582.1 guanylate kinase [Cowpox virus]
TRINITY_DN128966_c0_g1_i1	1222	68		ANS05283.1	1.02e-29	28.261	ANS05283.1 phosphoglycerate dehydrogenase [uncultured Mediterranean phage]
TRINITY_DN133749_c0_g4_i4	1222	45		ABU43561.1	1.08e-23	27.147	ABU43561.1 hypothetical protein AR158_C015L [Paramecium bursaria Chlorella virus AR158]
TRINITY_DN128515_c0_g1_i2	1221	50		AIZ01237.1	2.62e-26	27.729	AIZ01237.1 cytochrome P450 monooxygenase [Mycobacterium phage ADLER F1725]
TRINITY_DN131475_c0_g2_i5	1220	6		ATZ80361.1	4.59e-60	35	ATZ80361.1 Vesicular-fusion ATPase [Bodo saltans virus]
TRINITY_DN116114_c0_g1_i1	1220	39		AII17139.1	1.21e-15	41.739	AII17139.1 putative pectate lyase [Aureococcus anophagefferens virus]
TRINITY_DN132977_c0_g7_i8	1220	82		AOM63396.1	1.2e-13	29.358	AOM63396.1 putative spermidine synthase [Heterosigma akashiwo virus 01]
TRINITY_DN133391_c1_g1_i3	1219	56		AVK76543.1	3.89e-30	40.404	AVK76543.1 Ser/thr kinase [Pandoravirus neocaledonia]
TRINITY_DN127102_c0_g1_i5	1219	17		ARF09295.1	2.01e-29	33.333	ARF09295.1 serine/threonine protein phosphatase [Catovirus CTV1]
TRINITY_DN133659_c0_g2_i5	1218	9		AUL79714.1	4.84e-65	41.892	AUL79714.1 UDP-glucose 4-epimerase [Tupanvirus deep ocean]
TRINITY_DN133083_c2_g3_i3	1218	46		AEO93273.1	7.19e-32	34.328	AEO93273.1 gp2 [Bacillus virus G]
TRINITY_DN121031_c0_g1_i1	1218	55		ARF09295.1	7.48e-31	32.13	ARF09295.1 serine/threonine protein phosphatase [Catovirus CTV1]
TRINITY_DN130721_c0_g2_i4	1218	35		AUL79258.1	9.94e-18	27.187	AUL79258.1 sulfate adenylyltransferase [Tupanvirus deep ocean]
TRINITY_DN133561_c0_g3_i3	1218	14		AYV76390.1	3.89e-15	23.607	AYV76390.1 mitochondrial carrier [Terrestrivirus sp.]
TRINITY_DN132765_c0_g1_i3	1218	18		AYV84290.1	5.96e-11	27.817	AYV84290.1 hypothetical protein Hyperionvirus21_24 [Hyperionvirus sp.]
TRINITY_DN127969_c0_g3_i4	1217	9		ARF09096.1	1.73e-72	38.338	ARF09096.1 ABC transporter [Catovirus CTV1]
TRINITY_DN129985_c2_g2_i1	1217	22		ANM47321.1	1.75e-64	49.511	ANM47321.1 cysteine synthase [Streptococcus suis]
TRINITY_DN133094_c5_g3_i1	1217	63		AYV80108.1	1.69e-21	28.017	AYV80108.1 serine/threonine protein phosphatase [Gaeavirus sp.]
TRINITY_DN116751_c0_g1_i1	1217	62		ASV44753.1	9.7e-17	29.775	ASV44753.1 ATP-dependent Clp protease proteolytic subunit [Agrobacterium phage Atu_ph07]
TRINITY_DN131963_c0_g2_i3	1217	72		CCU56327.1	2.53e-14	27.619	CCU56327.1 protein phosphatase 1B [Mythimna separata entomopoxvirus 'L']
TRINITY_DN130857_c0_g2_i6	1217	40		ADX05829.1	2.81e-13	27.778	ADX05829.1 putative superfamily II DEAD-like family helicase [Organic Lake phycodnavirus 1]
TRINITY_DN132301_c4_g3_i1	1216	790		ADQ91635.1	0	79.353	ADQ91635.1 hypothetical protein BpV1_008c [Bathycoccus sp. RCC1105 virus BpV1]
TRINITY_DN133486_c0_g2_i1	1216	20		ARF12559.1	9.24e-30	38.83	ARF12559.1 F-box/leucine-rich repeat protein [Klosneuvirus KNV1]
TRINITY_DN114657_c0_g1_i1	1215	33		ATN96443.1	1.25e-35	29.398	ATN96443.1 L protein [Maize yellow striate virus]
TRINITY_DN129902_c0_g1_i1	1215	39		AYV78214.1	2.18e-24	29.289	AYV78214.1 eukaryotic translation initiation factor 4G [Edafosvirus sp.]
TRINITY_DN127595_c0_g2_i1	1215	53		ADW80236.1	4.46e-19	35.323	ADW80236.1 ankyrin repeat protein [Wolbachia endosymbiont wVitB of Nasonia vitripennis phage WOVitB]
TRINITY_DN133561_c0_g3_i10	1215	19		AYV76390.1	3.69e-15	23.607	AYV76390.1 mitochondrial carrier [Terrestrivirus sp.]
TRINITY_DN134236_c1_g1_i12	1215	31		AYV80108.1	5.27e-15	26.749	AYV80108.1 serine/threonine protein phosphatase [Gaeavirus sp.]
TRINITY_DN133763_c1_g4_i8	1214	58		AYV77577.1	1.01e-33	37.799	AYV77577.1 hypothetical protein Dasosvirus9_1, partial [Dasosvirus sp.]
TRINITY_DN132479_c0_g6_i4	1214	16		AYV80108.1	7.91e-24	32.9	AYV80108.1 serine/threonine protein phosphatase [Gaeavirus sp.]
TRINITY_DN130605_c0_g3_i2	1214	21		ADO97530.1	3.15e-15	21.22	ADO97530.1 zinc-containing alcohol dehydrogenase superfamily protein [Synechococcus phage S-SM2]
TRINITY_DN129020_c0_g3_i1	1214	42		AXN52977.1	6.5e-15	30.734	AXN52977.1 hypothetical protein PAER24_00610 [Pseudomonas phage YMC12/01/R24]
TRINITY_DN103817_c0_g1_i1	1214	52		YP_001648139.2	4.02e-11	27.624	YP_001648139.2 putative ABC-1 domain protein [Ostreococcus tauri virus OtV5]
TRINITY_DN130946_c1_g4_i6	1213	50		ADQ91175.1	3.9e-116	48.628	ADQ91175.1 hypothetical protein BpV2_008c [Bathycoccus sp. RCC1105 virus BpV2]
TRINITY_DN131536_c1_g1_i6	1213	26		YP_009407965.1	2.19e-12	32.418	YP_009407965.1 Monoglyceride lipase [Eptesipox virus]
TRINITY_DN128113_c2_g2_i3	1212	85		AGF85754.1	2.15e-22	31.518	AGF85754.1 tyrosine kinase family protein [Moumouvirus goulette]
TRINITY_DN116610_c0_g1_i1	1211	37		AGE48370.1	6.39e-26	31.628	AGE48370.1 thylakoid formation protein [Paramecium bursaria Chlorella virus AN69C]
TRINITY_DN133080_c1_g1_i2	1211	156		APC25528.1	1.34e-25	27.523	APC25528.1 D-lactate dehydrogenase [Only Syngen Nebraska virus 5]
TRINITY_DN132033_c1_g1_i2	1211	92		ADO98956.1	6.81e-17	31.138	ADO98956.1 PRGA-formyltransferase [Prochlorococcus phage P-SSM7]
TRINITY_DN133274_c0_g1_i7	1211	24		AGE57187.1	8.2e-11	24.765	AGE57187.1 N-carbamoylputrescine amidase [Paramecium bursaria Chlorella virus NE-JV-4]
TRINITY_DN121361_c0_g1_i1	1210	35		AYV78571.1	1.5e-81	36.341	AYV78571.1 ubiquitin-activating enzyme E1 [Edafosvirus sp.]
TRINITY_DN132930_c5_g1_i4	1210	120		AXH72817.1	5.22e-54	35.583	AXH72817.1 ATP-dependent protein [Myoviridae sp.]
TRINITY_DN129927_c0_g1_i1	1210	80		ARF12509.1	1.04e-47	37.008	ARF12509.1 stomatin family protein [Klosneuvirus KNV1]
TRINITY_DN122546_c0_g2_i1	1210	84		AYV85525.1	2.85e-27	27.957	AYV85525.1 glycosyl hydrolase family 18 [Satyrvirus sp.]
TRINITY_DN122705_c0_g1_i5	1210	13		AYV87044.1	4.89e-11	35.955	AYV87044.1 putative nnucleoredoxin [Sylvanvirus sp.]
TRINITY_DN133659_c0_g2_i4	1209	14		AUL79714.1	9.4e-59	41.971	AUL79714.1 UDP-glucose 4-epimerase [Tupanvirus deep ocean]
TRINITY_DN130649_c1_g1_i4	1209	71		ARF09286.1	3.8e-58	46.535	ARF09286.1 serine/threonine protein kinase [Catovirus CTV1]
TRINITY_DN131387_c0_g2_i1	1209	69		AYV86980.1	1.54e-45	31.988	AYV86980.1 hypothetical protein Sylvanvirus16_21 [Sylvanvirus sp.]
TRINITY_DN79364_c0_g1_i2	1209	25		ALD61988.1	2.97e-15	29.381	ALD61988.1 Cytochrome P450 [Mollivirus sibericum]
TRINITY_DN131172_c2_g1_i1	1209	55		AAB31930.2	5.53e-13	37.234	AAB31930.2 v-myb product, partial [Avian myeloblastosis virus]
TRINITY_DN124618_c0_g1_i1	1208	32		sp|P31748.1|AKT_MLVAT	2.5e-44	36.742	sp|P31748.1|AKT_MLVAT RecName: Full=AKT kinase-transforming protein
TRINITY_DN128516_c0_g1_i1	1208	69		AET73102.1	9.05e-41	42.932	AET73102.1 cell division protein FtsH [Phaeocystis globosa virus 12T]
TRINITY_DN122034_c1_g1_i1	1207	53		AYV86548.1	4.29e-75	48.134	AYV86548.1 hypothetical protein Sylvanvirus3_2 [Sylvanvirus sp.]
TRINITY_DN133558_c1_g2_i10	1207	8		AYV82044.1	1.43e-22	30.548	AYV82044.1 AMP-binding enzyme [Homavirus sp.]
TRINITY_DN134265_c5_g2_i1	1206	191		AUL79714.1	2.58e-108	49.245	AUL79714.1 UDP-glucose 4-epimerase [Tupanvirus deep ocean]
TRINITY_DN133048_c0_g1_i2	1205	44		ANB50863.1	3.2e-116	46.094	ANB50863.1 methionyl-tRNA synthetase [Powai lake megavirus]
TRINITY_DN129333_c0_g1_i3	1205	23		AYV82031.1	4.91e-73	62.651	AYV82031.1 Ras-like protein Rab-11A [Homavirus sp.]
TRINITY_DN126294_c0_g1_i1	1205	40		SNW62334.1	1.65e-16	26.936	SNW62334.1 Cytochrome P450-like protein E-class [Orpheovirus IHUMI-LCC2]
TRINITY_DN131963_c0_g2_i4	1205	43		CCU56327.1	2.75e-14	27.619	CCU56327.1 protein phosphatase 1B [Mythimna separata entomopoxvirus 'L']
TRINITY_DN130160_c3_g1_i2	1205	28		AUT19134.1	1.16e-13	50.685	AUT19134.1 hypothetical protein DSLPV1_163 [Dishui lake phycodnavirus 1]
TRINITY_DN128244_c2_g1_i3	1205	69		AYV75146.1	6.9e-13	27.434	AYV75146.1 plasma membrane ATPase [Terrestrivirus sp.]
TRINITY_DN133945_c2_g1_i7	1204	48		AMM44944.1	2.2e-62	36.043	AMM44944.1 UDP-glucose dehydrogenase [Bacillus phage SP-15]
TRINITY_DN133335_c1_g2_i2	1204	90		AUL78899.1	7.99e-44	34.341	AUL78899.1 Zn-dependent alcohol dehydrogenase [Tupanvirus deep ocean]
TRINITY_DN133729_c1_g4_i7	1204	281		SOK58505.1	1.06e-32	57.692	SOK58505.1 ATP-dependent Clp protease ATP-binding subunit ClpA [Yersinia phage fHe-Yen9-04]
TRINITY_DN132324_c1_g2_i3	1204	20		AYV78214.1	3.23e-21	28.692	AYV78214.1 eukaryotic translation initiation factor 4G [Edafosvirus sp.]
TRINITY_DN113992_c0_g1_i1	1204	152		ATZ81088.1	2.87e-16	26.613	ATZ81088.1 protein phosphatase [Bodo saltans virus]
TRINITY_DN133664_c2_g2_i9	1203	43		AYV79236.1	1.21e-25	31.076	AYV79236.1 serine/threonine protein phosphatase [Faunusvirus sp.]
TRINITY_DN133473_c1_g3_i12	1202	31		ARF10282.1	1.31e-34	36.122	ARF10282.1 dynamin family protein [Hokovirus HKV1]
TRINITY_DN133473_c1_g3_i1	1202	27		ATZ81043.1	9.19e-33	29.787	ATZ81043.1 dynamin-like protein [Bodo saltans virus]
TRINITY_DN133558_c1_g2_i11	1202	15		AYV82044.1	8.81e-31	31.742	AYV82044.1 AMP-binding enzyme [Homavirus sp.]
TRINITY_DN132134_c2_g2_i12	1202	33		SNW62609.1	6.72e-30	31.008	SNW62609.1 Negative regulator of the PHO system [Orpheovirus IHUMI-LCC2]
TRINITY_DN132700_c3_g4_i1	1202	103		AYV84610.1	2.78e-19	28.455	AYV84610.1 serine/threonine protein kinase [Hyperionvirus sp.]
TRINITY_DN133790_c3_g2_i9	1201	39		AUL77626.1	8.85e-100	46.006	AUL77626.1 NAD-dependent dehydratase [Tupanvirus soda lake]
TRINITY_DN125924_c0_g1_i12	1201	17		AYV86658.1	5.05e-13	24.39	AYV86658.1 hypothetical protein Sylvanvirus5_26 [Sylvanvirus sp.]
TRINITY_DN80187_c0_g2_i1	1200	34		ARF10282.1	2.73e-31	27.61	ARF10282.1 dynamin family protein [Hokovirus HKV1]
TRINITY_DN130487_c1_g2_i1	1200	84		AYV85455.1	1.97e-22	29.338	AYV85455.1 protein phosphatase 2C domain containing protein [Satyrvirus sp.]
TRINITY_DN133790_c3_g2_i2	1199	50		AUL77626.1	9.86e-100	46.006	AUL77626.1 NAD-dependent dehydratase [Tupanvirus soda lake]
TRINITY_DN129057_c1_g2_i1	1199	42		ARF12559.1	1.62e-18	34.457	ARF12559.1 F-box/leucine-rich repeat protein [Klosneuvirus KNV1]
TRINITY_DN131841_c2_g2_i1	1199	31		AVL94286.1	5.65e-17	29.388	AVL94286.1 putative serine/threonine protein kinase receptor [Megavirus vitis]
TRINITY_DN125482_c0_g1_i2	1199	40		YP_009094795.1	2.5e-11	34.259	YP_009094795.1 conserved thioredoxin [Melbournevirus]
TRINITY_DN133274_c0_g1_i2	1199	26		AGE57187.1	4.31e-11	24.54	AGE57187.1 N-carbamoylputrescine amidase [Paramecium bursaria Chlorella virus NE-JV-4]
TRINITY_DN134239_c1_g4_i3	1198	59		ARF08651.1	1.27e-63	42.049	ARF08651.1 heat shock protein 83 kDa [Catovirus CTV1]
TRINITY_DN134091_c1_g2_i1	1198	31		BBA54297.1	5.54e-27	33.333	BBA54297.1 gag : akt fusion protein [Feline leukemia virus]
TRINITY_DN119481_c0_g3_i1	1198	19		AYV79236.1	1.2e-24	32.813	AYV79236.1 serine/threonine protein phosphatase [Faunusvirus sp.]
TRINITY_DN119913_c0_g1_i1	1198	46		AYV85455.1	1.55e-24	28.221	AYV85455.1 protein phosphatase 2C domain containing protein [Satyrvirus sp.]
TRINITY_DN133097_c0_g1_i5	1198	23		AKI27900.1	7.62e-22	28.528	AKI27900.1 hypothetical protein [Moraxella phage Mcat21]
TRINITY_DN133768_c0_g2_i2	1198	15		SNW62403.1	5.67e-20	30.566	SNW62403.1 Phenylalanyl-tRNA synthetase [Orpheovirus IHUMI-LCC2]
TRINITY_DN96717_c0_g1_i1	1197	32		AAA92249.1	2.37e-49	30.435	AAA92249.1 ORF B [Trichoplusia ni TED virus]
TRINITY_DN125365_c0_g1_i1	1197	71		ARF11650.1	3.36e-41	33.636	ARF11650.1 HrpA-like RNA helicase [Klosneuvirus KNV1]
[truncated: 16,468 more rows]
