# Supplementary material for: Common but Nonpersistent Acquisitions of Plant Viruses by Plant-Associated Fungi
Source: Viruses. 2022 Oct 17;14(10):2279. doi: 10.3390/v14102279 (PMC9611831; doi:10.3390/v14102279)
Supplement: Supplementary file 1 [file viruses-14-02279-s001.zip › viruses-1937532-supplementary/Supplementary File S2.xlsx]

## Sheet: Sheet2
Leaf samples	Fungal isolates		Infected virus		Fungal species
Celery	24-1	QRV3	QRV4		Sarocladium kiliense
Celery	24-2	QRV1	QRV3	ZYMV	Sarocladium kiliense
Celery	24-3	QRV4
Celery	24-4	QRV1	QRV3	ZYMV	Sarocladium kiliense
Celery	24-5	QRV1	QRV3	ZYMV	Sarocladium kiliense
Celery	27-1	QRV4
Celery	27-2	QRV1			Lecanicillium sp.
Celery	27-3	QRV4	ZYMV		Sarocladium kiliense
Napa cabbage	25-1	ZYMV			Sarocladium kiliense
Napa cabbage	25-3	CMV	BrYV		Sarocladium kiliense
Napa cabbage	26-1	CMV	BrYV	ZYMV	Sarocladium kiliense
Napa cabbage	26-2	CMV	BrYV		Sarocladium kiliense
Napa cabbage	26-3	CMV	BrYV
Napa cabbage	27-1	CMV	BrYV		Sarocladium kiliense
Napa cabbage	27-2	CMV	BrYV	BBWV-2	Sarocladium kiliense
Napa cabbage	27-3	CMV	BrYV		Sarocladium kiliense
Napa cabbage	29-1	CMV	BrYV		Sarocladium kiliense
Napa cabbage	29-2	CMV	BrYV	BBWV-2	Sarocladium kiliense
Napa cabbage	29-3	CMV	BrYV		Sarocladium kiliense
Napa cabbage	29-4	ZYMV			Sarocladium kiliense
Napa cabbage	29-5	CMV	BrYV		Sarocladium kiliense
Napa cabbage	29-6	CMV	BrYV
Napa cabbage	29-7	CMV	BrYV
Napa cabbage	29-8	CMV	BrYV
Napa cabbage	29-9	CMV	BrYV	ZYMV
Napa cabbage	12.2-1	CMV	BrYV		Sarocladium kiliense
Leaf mustard-1	26-6	TuYV-aRNA			Sarocladium kiliense
Leaf mustard-1	26-9	TuYV-aRNA
Leaf mustard-1	26-12	TuYV-aRNA			Sarocladium kiliense
Leaf mustard-1	26-13	TuYV-aRNA			Sarocladium kiliense
Leaf mustard-1	26-15	TuYV-aRNA			Sarocladium kiliense
Leaf mustard-1	27-1	TuYV-aRNA
Leaf mustard-1	27-2	TuYV-aRNA
Leaf mustard-2	25-17	TuMV			Sarocladium kiliense
Leaf mustard-2	25-4	TuMV			Sarocladium kiliense
Leaf mustard-2	28-3	TuMV			Sarocladium kiliense
Leaf mustard-2	28-4	TuMV			Sarocladium kiliense
Stem lettuce	24-4	BBWV-2			Sarocladium kiliense
Stem lettuce	24-20	QRV1	BBWV-2		Sarocladium kiliense
Stem lettuce	24-26	BBWV-2			Sarocladium kiliense
Stem lettuce	24-29	QRV1
Stem lettuce	30-14	BBWV-2
Stem lettuce	12.2-2	BBWV-2			Sarocladium kiliense
Stem lettuce	12.2-8	BBWV-2
Stem lettuce	12.2-9	BBWV-2
Bok choy	24-1	ZYMV
Bok choy	24-2	ZYMV	BnRV1		Sarocladium kiliense
Bok choy	24-4	ZYMV			Sarocladium kiliense
Bok choy	24-5	ZYMV
Bok choy	24-6	ZYMV
Bok choy	24-16	ZYMV
Bok choy	24-10	CMV			Sarocladium kiliense
Bok choy	24-11	CMV			Sarocladium kiliense
Bok choy	24-12	CMV			Sarocladium kiliense
Bok choy	24-13	CMV			Sarocladium kiliense
Bok choy	24-14	ZYMV	CMV
Bok choy	24-15	ZYMV
Bok choy	29-1	CMV
Radish-2	26-4	CMV			Sarocladium kiliense
Radish-2	27-1	BBWV-2
Radish-2	27-3	BBWV-2			Sarocladium kiliense
Radish-2	27-4	CMV	BBWV-2		Sarocladium kiliense
Radish-2	27-7	BBWV-2			Sarocladium kiliense
Radish-2	27-8	CMV			Sarocladium kiliense
Radish-2	27-16	BBWV-2			Lecanicillium sp.
Radish-2	28-3	BBWV-2
Radish-2	29-1	BBWV-2
Radish-2	29-4	BBWV-2			Sarocladium kiliense
Radish-2	29-5	BBWV-2			Sarocladium kiliense
Radish-2	29-6	CMV			Alternaria sp.
Radish-2	29-7	BBWV-2			Sarocladium kiliense
Radish-2	29-8	BBWV-2
Spinach	24-2	CMV
Spinach	24-4	CMV			Sarocladium kiliense
Spinach	24-5	CMV
Spinach	24-6	CMV			Sarocladium kiliense
Spinach	24-8	CMV
Spinach	26-1	CMV
Spinach	26-2	CMV
Spinach	26-3	CMV
Spinach	26-4	CMV
Spinach	26-5	CMV
Spinach	26-6	CMV			Sarocladium kiliense
Spinach	26-7	CMV			Sarocladium kiliense
Spinach	26-8	CMV			Sarocladium kiliense
Spinach	27-1	CMV			Sarocladium kiliense
Spinach	29-1	CMV			Alternaria sp.
Spinach	29-2	CMV			Sarocladium kiliense
Spinach	29-3	CMV			Sarocladium kiliense

## Sheet: Sheet1
Leaf samples	Fungal isolates		Virus
Spinach	29-1	CMV
Celery	19.11.24-1	6-Apple rubbery wood virus 1
Celery	19.11.24-1	7-Wuhan insect virus
Celery	19.11.24-2	10-Arracacha latent virus E
Celery	19.11.24-2	4-Zucchini yellow mosaic virus
Celery	19.11.24-2	6-Apple rubbery wood virus 1
Celery	19.11.24-3	7-Wuhan insect virus
Celery	19.11.24-4	10-Arracacha latent virus E
Celery	19.11.24-4	4-Zucchini yellow mosaic virus
Celery	19.11.24-4	6-Apple rubbery wood virus 1
Celery	19.11.24-5	10-Arracacha latent virus E
Celery	19.11.24-5	4-Zucchini yellow mosaic virus
Celery	19.11.24-5	6-Apple rubbery wood virus 1
Celery	19.11.27-1	7-Wuhan insect virus
Celery	19.11.27-2	10-Arracacha latent virus E
Celery	19.11.27-3	4-Zucchini yellow mosaic virus
Celery	19.11.27-3	7-Wuhan insect virus
Chinese cabbage	19.11.25-1	4-Zucchini yellow mosaic virus
Chinese Cabbage	19.11.25-3	13-Cucumber mosaic virus
Chinese Cabbage	19.11.25-3	15-Brassica yellows virus
Chinese Cabbage	19.11.26-1	13-Cucumber mosaic virus
Chinese Cabbage	19.11.26-1	15-Brassica yellows virus
Chinese Cabbage	19.11.26-1	4-Zucchini yellow mosaic virus
Chinese Cabbage	19.11.26-2	13-Cucumber mosaic virus
Chinese Cabbage	19.11.26-2	15-Brassica yellows virus
Chinese Cabbage	19.11.26-3	13-Cucumber mosaic virus
Chinese Cabbage	19.11.26-3	15-Brassica yellows virus
Chinese Cabbage	19.11.27-1	13-Cucumber mosaic virus
Chinese Cabbage	19.11.27-1	15-Brassica yellows virus
Chinese Cabbage	19.11.27-2	13-Cucumber mosaic virus
Chinese Cabbage	19.11.27-2	15-Brassica yellows virus
Chinese Cabbage	19.11.27-2	9-Broad bean wilt virus 2
Chinese Cabbage	19.11.27-3	13-Cucumber mosaic virus
Chinese Cabbage	19.11.27-3	15-Brassica yellows virus
Chinese Cabbage	19.11.29-1	13-Cucumber mosaic virus
Chinese Cabbage	19.11.29-1	15-Brassica yellows virus
Chinese Cabbage	19.11.29-2	13-Cucumber mosaic virus
Chinese Cabbage	19.11.29-2	15-Brassica yellows virus
Chinese Cabbage	19.11.29-2	9-Broad bean wilt virus 2
Chinese Cabbage	19.11.29-3	13-Cucumber mosaic virus
Chinese Cabbage	19.11.29-3	15-Brassica yellows virus
Chinese cabbage	19.11.29-4	4-Zucchini yellow mosaic virus
Chinese Cabbage	19.11.29-5	13-Cucumber mosaic virus
Chinese Cabbage	19.11.29-5	15-Brassica yellows virus
Chinese Cabbage	19.11.29-6	13-Cucumber mosaic virus
Chinese Cabbage	19.11.29-6	15-Brassica yellows virus
Chinese Cabbage	19.11.29-7	13-Cucumber mosaic virus
Chinese Cabbage	19.11.29-7	15-Brassica yellows virus
Chinese Cabbage	19.11.29-8	13-Cucumber mosaic virus
Chinese Cabbage	19.11.29-8	15-Brassica yellows virus
Chinese Cabbage	19.11.29-9	13-Cucumber mosaic virus
Chinese Cabbage	19.11.29-9	15-Brassica yellows virus
Chinese Cabbage	19.11.29-9	4-Zucchini yellow mosaic virus
Chinese Cabbage	19.12.2-1	13-Cucumber mosaic virus
Chinese Cabbage	19.12.2-1	15-Brassica yellows virus
Leaf mustard yellow patch	19.11.25-17	8-Turnip mosaic virus
Leaf mustard yellow patch	19.11.25-4	8-Turnip mosaic virus
Leaf mustard yellow patch	19.11.28-3	8-Turnip mosaic virus
Leaf mustard yellow patch	19.11.28-4	8-Turnip mosaic virus
Leaf mustard	19.11.26-12	14-Turnip yellows virus associated RNA
Leaf mustard	19.11.26-13	14-Turnip yellows virus associated RNA
Leaf mustard	19.11.26-15	14-Turnip yellows virus associated RNA
Leaf mustard	19.11.26-6	14-Turnip yellows virus associated RNA
Leaf mustard	19.11.26-9	14-Turnip yellows virus associated RNA
Leaf mustard	19.11.27-1	14-Turnip yellows virus associated RNA
Leaf mustard	19.11.27-2	14-Turnip yellows virus associated RNA
Lettuce	19.11.24-20	10-Arracacha latent virus E
Lettuce	19.11.24-20	9-Broad bean wilt virus 2
Lettuce	19.11.24-26	9-Broad bean wilt virus 2
Lettuce	19.11.24-29	10-Arracacha latent virus E
Lettuce	19.11.24-4	9-Broad bean wilt virus 2
Lettuce	19.11.30-14	9-Broad bean wilt virus 2
Lettuce	19.12.2-2	9-Broad bean wilt virus 2
Lettuce	19.12.2-8	9-Broad bean wilt virus 2
Lettuce	19.12.2-9	9-Broad bean wilt virus 2
Pakchoi	19.11.24-1	4-Zucchini yellow mosaic virus
Pakchoi	19.11.24-10	13-Cucumber mosaic virus
Pakchoi	19.11.24-11	13-Cucumber mosaic virus
Pakchoi	19.11.24-12	13-Cucumber mosaic virus
Pakchoi	19.11.24-13	13-Cucumber mosaic virus
Pakchoi	19.11.24-14	13-Cucumber mosaic virus
Pakchoi	19.11.24-14	4-Zucchini yellow mosaic virus
Pakchoi	19.11.24-15	4-Zucchini yellow mosaic virus
Pakchoi	19.11.24-16	4-Zucchini yellow mosaic virus
Pakchoi	19.11.29-1	13-Cucumber mosaic virus
Raddish curly	19.11.26-4	13-Cucumber mosaic virus
Raddish curly	19.11.27-1	9-Broad bean wilt virus 2
Raddish curly	19.11.27-16	9-Broad bean wilt virus 2
Raddish curly	19.11.27-3	9-Broad bean wilt virus 2
Raddish curly	19.11.27-4	13-Cucumber mosaic virus
Raddish curly	19.11.27-4	9-Broad bean wilt virus 2
Raddish curly	19.11.27-7	9-Broad bean wilt virus 2
Raddish curly	19.11.27-8	13-Cucumber mosaic virus
Raddish curly	19.11.28-3	9-Broad bean wilt virus 2
Raddish curly	19.11.29-1	9-Broad bean wilt virus 2
Raddish curly	19.11.29-4	9-Broad bean wilt virus 2
Raddish curly	19.11.29-5	9-Broad bean wilt virus 2
Raddish curly	19.11.29-6	13-Cucumber mosaic virus
Raddish curly	19.11.29-7	9-Broad bean wilt virus 2
Raddish curly	19.11.29-8	9-Broad bean wilt virus 2
Spinach	19.11.24-2	13-Cucumber mosaic virus
Spinach	19.11.24-4	13-Cucumber mosaic virus
Spinach	19.11.24-5	13-Cucumber mosaic virus
Spinach	19.11.24-6	13-Cucumber mosaic virus
Spinach	19.11.24-8	13-Cucumber mosaic virus
Spinach	19.11.26-1	13-Cucumber mosaic virus
Spinach	19.11.26-2	13-Cucumber mosaic virus
Spinach	19.11.26-3	13-Cucumber mosaic virus
Spinach	19.11.26-4	13-Cucumber mosaic virus
Spinach	19.11.26-5	13-Cucumber mosaic virus
Spinach	19.11.26-6	13-Cucumber mosaic virus
Spinach	19.11.26-7	13-Cucumber mosaic virus
Spinach	19.11.26-8	13-Cucumber mosaic virus
Spinach	19.11.27-1	13-Cucumber mosaic virus
Spinach	19.11.29-1	13-Cucumber mosaic virus
Spinach	19.11.29-2	13-Cucumber mosaic virus
Spinach	19.11.29-3	13-Cucumber mosaic virus
