# Supplementary material for: Common but Nonpersistent Acquisitions of Plant Viruses by Plant-Associated Fungi
Source: Viruses. 2022 Oct 17;14(10):2279. doi: 10.3390/v14102279 (PMC9611831; doi:10.3390/v14102279)
Supplement: Supplementary file 1 [file viruses-14-02279-s001.zip › viruses-1937532-supplementary/Supplementary File S4.xlsx]

## Sheet: Sheet1
Fungal strain Radish-2 27-3
Fungi type and reference material (ITS)
Description	Scientific Name	Max Score	Total Score	Query Cover	E value	Per. Ident	Acc. Len	Accession
Sarocladium kiliense MUCL 9724 ITS region; from TYPE material	Sarocladium kiliense	894	894	0.95	0.0	99.79%	542	NR_130684.1
Sarocladium spirale BCRC FU31117 ITS region; from TYPE material	Sarocladium spirale	828	828	0.98	0.0	96.25%	517	NR_165864.1
Sarocladium junci CBS 148277 ITS region; from TYPE material	Sarocladium junci	819	819	0.99	0.0	95.69%	572	NR_175229.1
Sarocladium sparsum BCRC FU31121 ITS region; from TYPE material	Sarocladium sparsum	793	793	0.98	0.0	95.06%	516	NR_165865.1
Sarocladium hominis UTHSC 04-1034 ITS region; from TYPE material	Sarocladium hominis	784	784	0.97	0.0	95.20%	558	NR_155779.1
Sarocladium oryzae CBS 180.74 ITS region; from TYPE material	Sarocladium oryzae	782	782	0.99	0.0	94.34%	585	NR_145045.1
Sarocladium zeae CBS 800.69 ITS region; from TYPE material	Sarocladium zeae	767	767	0.89	0.0	96.94%	497	NR_130685.1
Sarocladium strictum CBS 346.70 ITS region; from TYPE material	Sarocladium strictum	761	761	1	0.0	93.44%	587	NR_111145.1
Sarocladium pseudostrictum UTHSC 02-1892 ITS region; from TYPE material	Sarocladium pseudostrictum	737	737	0.98	0.0	92.98%	579	NR_145046.1
Sarocladium bactrocephalum CBS 749.69 ITS region; from TYPE material	Sarocladium bactrocephalum	699	699	0.93	0.0	92.81%	547	NR_145044.1
Sarocladium ochraceum CBS 428.67 ITS region; from TYPE material	Sarocladium ochraceum	686	686	0.99	0.0	90.74%	604	NR_155781.1
Nucleotide collection (TEF1a)
Description	Scientific Name	Max Score	Total Score	Query Cover	E value	Per. Ident	Acc. Len	Accession
Sarocladium kiliense translation elongation factor 1-alpha (tef1) gene, partial cds	Sarocladium kiliense	1048	1048	0.99	0.0	100.00%	747	MK512750.1
Sarocladium kiliense partial tef1a gene for translation elongation factor 1 alpha, strain MB20A1	Sarocladium kiliense	1048	1048	0.99	0.0	100.00%	903	LT615314.1
Sarocladium kiliense partial tef1a gene for translation elongation factor 1 alpha, strain MB17B1	Sarocladium kiliense	1048	1048	0.99	0.0	100.00%	903	LT615310.1
Sarocladium kiliense partial tef1a gene for translation elongation factor 1 alpha, strain MB07	Sarocladium kiliense	1048	1048	0.99	0.0	100.00%	905	LT615303.1
Sarocladium kiliense strain 02499 translation elongation factor 1-alpha (TEF1a) gene, partial cds	Sarocladium kiliense	1048	1048	0.99	0.0	100.00%	905	KT878377.1
Sarocladium kiliense strain 01915 translation elongation factor 1-alpha (TEF1a) gene, partial cds	Sarocladium kiliense	1048	1048	0.99	0.0	100.00%	913	KT878366.1
Sarocladium kiliense strain 01914 translation elongation factor 1-alpha (TEF1a) gene, partial cds	Sarocladium kiliense	1048	1048	0.99	0.0	100.00%	914	KT878364.1
Sarocladium kiliense strain 02524 translation elongation factor 1-alpha (TEF1a) gene, partial cds	Sarocladium kiliense	1048	1048	0.99	0.0	100.00%	908	KT878360.1
Sarocladium kiliense isolate B2244D elongation factor 1-alpha (tef1) gene, partial cds	Sarocladium kiliense	1048	1048	0.99	0.0	100.00%	812	MZ190325.1
Acremonium sp. 11665 DLW-2010 translation elongation factor 1 alpha (ef1-alpha) gene, partial cds	Acremonium sp. 11665 DLW-2010	1048	1048	0.99	0.0	100.00%	1681	GQ867822.1
Sarocladium sp. A131	Sarocladium sp. A131	1048	1048	0.99	0.0	100.00%	904	KC998989.1
Nucleotide collection (ITS)
Description	Scientific Name	Max Score	Total Score	Query Cover	E value	Per. Ident	Acc. Len	Accession
Acremonium sp. H01-16 internal transcribed spacer 1, partial sequence; 5.8S ribosomal RNA gene and internal transcribed spacer 2, complete sequence; and 28S ribosomal RNA gene, partial sequence	Acremonium sp. H01-16	942	942	1	0.0	100.00%	564	KT192555.1
Fungal endophyte culture-collection STRI:ICBG-Panama:TK1286 18S ribosomal RNA gene, partial sequence; internal transcribed spacer 1, 5.8S ribosomal RNA gene, and internal transcribed spacer 2, complete sequence; and 28S ribosomal RNA gene, partial sequence	fungal endophyte	942	942	1	0.0	100.00%	1078	KF436257.1
Fungal endophyte culture-collection STRI:ICBG-Panama:TK973 18S ribosomal RNA gene, partial sequence; internal transcribed spacer 1, 5.8S ribosomal RNA gene, and internal transcribed spacer 2, complete sequence; and 28S ribosomal RNA gene, partial sequence	fungal endophyte	942	942	1	0.0	100.00%	1083	KF436058.1
Fungal endophyte culture-collection STRI:ICBG-Panama:TK227 18S ribosomal RNA gene, partial sequence; internal transcribed spacer 1, 5.8S ribosomal RNA gene, and internal transcribed spacer 2, complete sequence; and 28S ribosomal RNA gene, partial sequence	fungal endophyte	942	942	1	0.0	100.00%	1081	KF435835.1
Fungal endophyte culture-collection STRI:ICBG-Panama:TK207 18S ribosomal RNA gene, partial sequence; internal transcribed spacer 1, 5.8S ribosomal RNA gene, and internal transcribed spacer 2, complete sequence; and 28S ribosomal RNA gene, partial sequence	fungal endophyte	942	942	1	0.0	100.00%	1085	KF435765.1
Fungal endophyte culture-collection STRI:ICBG-Panama:TK221 18S ribosomal RNA gene, partial sequence; internal transcribed spacer 1, 5.8S ribosomal RNA gene, and internal transcribed spacer 2, complete sequence; and 28S ribosomal RNA gene, partial sequence	fungal endophyte	942	942	1	0.0	100.00%	553	KF435742.1
Fungal endophyte culture-collection STRI:ICBG-Panama:TK246 18S ribosomal RNA gene, partial sequence; internal transcribed spacer 1, 5.8S ribosomal RNA gene, and internal transcribed spacer 2, complete sequence; and 28S ribosomal RNA gene, partial sequence	fungal endophyte	942	942	1	0.0	100.00%	1068	KF435690.1
Fungal endophyte culture-collection STRI:ICBG-Panama:TK537 18S ribosomal RNA gene, partial sequence; internal transcribed spacer 1, 5.8S ribosomal RNA gene, and internal transcribed spacer 2, complete sequence; and 28S ribosomal RNA gene, partial sequence	fungal endophyte	942	942	1	0.0	100.00%	1068	KF435684.1
Fungal endophyte culture-collection STRI:ICBG-Panama:TK273 18S ribosomal RNA gene, partial sequence; internal transcribed spacer 1, 5.8S ribosomal RNA gene, and internal transcribed spacer 2, complete sequence; and 28S ribosomal RNA gene, partial sequence	fungal endophyte	942	942	1	0.0	100.00%	1069	KF435674.1
Fungal endophyte culture-collection STRI:ICBG-Panama:TK260 18S ribosomal RNA gene, partial sequence; internal transcribed spacer 1, 5.8S ribosomal RNA gene, and internal transcribed spacer 2, complete sequence; and 28S ribosomal RNA gene, partial sequence	fungal endophyte	942	942	1	0.0	100.00%	1080	KF435641.1
Fungal endophyte culture-collection STRI:ICBG-Panama:TK257 18S ribosomal RNA gene, partial sequence; internal transcribed spacer 1, 5.8S ribosomal RNA gene, and internal transcribed spacer 2, complete sequence; and 28S ribosomal RNA gene, partial sequence	fungal endophyte	942	942	1	0.0	100.00%	1075	KF435638.1
Fungal endophyte culture-collection STRI:ICBG-Panama:TK331 18S ribosomal RNA gene, partial sequence; internal transcribed spacer 1, 5.8S ribosomal RNA gene, and internal transcribed spacer 2, complete sequence; and 28S ribosomal RNA gene, partial sequence	fungal endophyte	942	942	1	0.0	100.00%	1072	KF435527.1
Fungal endophyte culture-collection STRI:ICBG-Panama:TK141 18S ribosomal RNA gene, partial sequence; internal transcribed spacer 1, 5.8S ribosomal RNA gene, and internal transcribed spacer 2, complete sequence; and 28S ribosomal RNA gene, partial sequence	fungal endophyte	942	942	1	0.0	100.00%	1090	KF435493.1
Fungal endophyte culture-collection STRI:ICBG-Panama:TK397 18S ribosomal RNA gene, partial sequence; internal transcribed spacer 1, 5.8S ribosomal RNA gene, and internal transcribed spacer 2, complete sequence; and 28S ribosomal RNA gene, partial sequence	fungal endophyte	942	942	1	0.0	100.00%	1061	KF435319.1
Fungal endophyte culture-collection STRI:ICBG-Panama:TK368 18S ribosomal RNA gene, partial sequence; internal transcribed spacer 1, 5.8S ribosomal RNA gene, and internal transcribed spacer 2, complete sequence; and 28S ribosomal RNA gene, partial sequence	fungal endophyte	942	942	1	0.0	100.00%	1078	KF435196.1
Fungal endophyte culture-collection STRI:ICBG-Panama:TK357 18S ribosomal RNA gene, partial sequence; internal transcribed spacer 1, 5.8S ribosomal RNA gene, and internal transcribed spacer 2, complete sequence; and 28S ribosomal RNA gene, partial sequence	fungal endophyte	942	942	1	0.0	100.00%	1065	KF435179.1
