# Supplementary material for: Common but Nonpersistent Acquisitions of Plant Viruses by Plant-Associated Fungi
Source: Viruses. 2022 Oct 17;14(10):2279. doi: 10.3390/v14102279 (PMC9611831; doi:10.3390/v14102279)
Supplement: Supplementary file 1 [file viruses-14-02279-s001.zip › viruses-1937532-supplementary/Supplementary File S5.xlsx]

## Sheet: Sheet1
Fungal strain Radish-2 27-16
Fungi type and reference material (ITS)
Description	Scientific Name	Max Score	Total Score	Query Cover	E value	Per. Ident	Acc. Len	Accession
Lecanicillium coprophilum CGMCC 3.18986 ITS region; from TYPE material	Lecanicillium coprophilum	941	941	0.99	0.0	100.00%	573	NR_163303.1
Gamszarea microspora CGMCC 3.19313 ITS region; from TYPE material	Gamszarea microspora	793	793	0.97	0.0	95.25%	504	NR_172832.1
Gamszarea kalimantanensis BTCC F23 ITS region; from TYPE material	Gamszarea kalimantanensis	780	780	1	0.0	94.20%	631	NR_121200.1
Gamszarea humicola CGMCC 3.19303 ITS region; from TYPE material	Gamszarea humicola	769	769	1	0.0	93.81%	550	NR_172830.1
Gamszarea wallacei CBS 101237 ITS region; from TYPE material	Gamszarea wallacei	710	710	0.99	0.0	91.84%	543	NR_111267.1
Gamszarea lunata CGMCC 3.19315 ITS region; from TYPE material	Gamszarea lunata	706	706	0.89	0.0	94.40%	515	NR_172831.1
Samsoniella hepiali CGMCC 3.17103 ITS region; from TYPE material	Samsoniella hepiali	625	625	0.9	2e-179	91.34%	603	NR_160318.1
Liangia sinensis YFCC 3103 ITS region; from TYPE material	Liangia sinensis	625	625	0.9	2e-179	91.20%	606	NR_173887.1
Lecanicillium fungicola var. fungicola CBS 992.69 ITS region; from TYPE material	Lecanicillium fungicola var. fungicola	617	617	0.9	4e-177	90.99%	559	NR_119653.1
Nucleotide collection (TEF1a)
Description	Scientific Name	Max Score	Total Score	Query Cover	E value	Per. Ident	Acc. Len	Accession
Lecanicillium coprophilum strain TBS415 translation elongation factor 1-alpha (EF1-alpha) gene, partial cds	Lecanicillium coprophilum	1033	1033	1	0.0	99.65%	861	MH184587.1
Lecanicillium coprophilum strain TBS419 translation elongation factor 1-alpha (EF1-alpha) gene, partial cds	Lecanicillium coprophilum	1033	1033	1	0.0	99.65%	861	MH184586.1
Lecanicillium coprophilum strain TBS418 translation elongation factor 1-alpha (EF1-alpha) gene, partial cds	Lecanicillium coprophilum	1033	1033	1	0.0	99.65%	861	MH184585.1
Lecanicillium sp. CCF 5201 partial tef1a gene for translation elongation factor 1 alpha, strain UBOCC-A-112180	Lecanicillium sp. CCF 5201	1033	1033	1	0.0	99.65%	921	LT992868.1
Lecanicillium sp. CCF 5201 partial tef1a gene for translation elongation factor 1 alpha, strain UBOCC-A-116026	Lecanicillium sp. CCF 5201	1033	1033	1	0.0	99.65%	919	LT992867.1
Lecanicillium sp. CCF 5201 partial tef1a gene for translation elongation factor 1 alpha	Lecanicillium sp. CCF 5201	1033	1033	1	0.0	99.65%	992	LT626942.1
Lecanicillium sp. strain GTG12-1 translation elongation factor 1-alpha (TEF1a) gene, partial cds	Lecanicillium sp.	1022	1022	1	0.0	99.29%	865	MN602800.1
Lecanicillium sp. strain G42 translation elongation factor 1-alpha (TEF1a) gene, partial cds	Lecanicillium sp.	1005	1005	0.97	0.0	99.64%	837	MN602798.1
Nucleotide collection (ITS)
Description	Scientific Name	Max Score	Total Score	Query Cover	E value	Per. Ident	Acc. Len	Accession
Lecanicillium testudineum strain 1Y1-12-2 internal transcribed spacer 1, partial sequence; 5.8S ribosomal RNA gene and internal transcribed spacer 2, complete sequence; and large subunit ribosomal RNA gene, partial sequence	Gamszarea testudinea	944	944	1	0.0	100.00%	561	MT512659.1
Lecanicillium sp. strain BPS249 internal transcribed spacer 1, partial sequence; 5.8S ribosomal RNA gene and internal transcribed spacer 2, complete sequence; and large subunit ribosomal RNA gene, partial sequence	Lecanicillium sp.	944	944	1	0.0	100.00%	532	MH700428.1
Lecanicillium sp. strain BPS244 internal transcribed spacer 1, partial sequence; 5.8S ribosomal RNA gene and internal transcribed spacer 2, complete sequence; and large subunit ribosomal RNA gene, partial sequence	Lecanicillium sp.	944	944	1	0.0	100.00%	531	MH700423.1
Lecanicillium sp. CCF 5201 genomic DNA sequence contains 28S rRNA gene, strain UBOCC-A-112180	Lecanicillium sp. CCF 5201	944	944	1	0.0	100.00%	1531	LT992876.1
Lecanicillium sp. CCF 5201 genomic DNA sequence contains 28S rRNA gene, strain UBOCC-A-116026	Lecanicillium sp. CCF 5201	944	944	1	0.0	100.00%	1534	LT992873.1
Lecanicillium sp. isolate LspGZ5702 internal transcribed spacer 1, partial sequence; 5.8S ribosomal RNA gene and internal transcribed spacer 2, complete sequence; and large subunit ribosomal RNA gene, partial sequence	Lecanicillium sp.	944	944	1	0.0	100.00%	562	MH483820.1
Lecanicillium sp. isolate LspGZ5601 internal transcribed spacer 1, partial sequence; 5.8S ribosomal RNA gene and internal transcribed spacer 2, complete sequence; and large subunit ribosomal RNA gene, partial sequence	Lecanicillium sp.	944	944	1	0.0	100.00%	560	MH483818.1
Lecanicillium sp. isolate LspGZ5503 internal transcribed spacer 1, partial sequence; 5.8S ribosomal RNA gene and internal transcribed spacer 2, complete sequence; and large subunit ribosomal RNA gene, partial sequence	Lecanicillium sp.	944	944	1	0.0	100.00%	546	MH483817.1
Lecanicillium sp. isolate LspGZ4904 internal transcribed spacer 1, partial sequence; 5.8S ribosomal RNA gene and internal transcribed spacer 2, complete sequence; and large subunit ribosomal RNA gene, partial sequence	Lecanicillium sp.	944	944	1	0.0	100.00%	550	MH483808.1
