# Supplementary material for: Common but Nonpersistent Acquisitions of Plant Viruses by Plant-Associated Fungi
Source: Viruses. 2022 Oct 17;14(10):2279. doi: 10.3390/v14102279 (PMC9611831; doi:10.3390/v14102279)
Supplement: Supplementary file 1 [file viruses-14-02279-s001.zip › viruses-1937532-supplementary/Supplementary File S6.xlsx]

## Sheet: Sheet1
Fungal strain Radish-2 29-6
Fungi type and reference material (ITS)
Description	Scientific Name	Max Score	Total Score	Query Cover	E value	Per. Ident	Acc. Len	Accession
Alternaria alstroemeriae CBS 118809 ITS region; from TYPE material	Alternaria alstroemeriae	898	898	1	0.0	99.80%	569	NR_163686.1
Alternaria destruens ATCC 204363 ITS region; from TYPE material	Alternaria destruens	894	894	0.98	0.0	100.00%	552	NR_137143.1
Alternaria arborescens CBS 102605 ITS region; from TYPE material	Alternaria arborescens	887	887	0.98	0.0	99.79%	530	NR_135927.1
Alternaria eichhorniae ATCC 22255 ITS region; from TYPE material	Alternaria eichhorniae	878	878	0.98	0.0	99.38%	552	NR_111832.1
Alternaria burnsii CBS 107.38 ITS region; from TYPE material	Alternaria burnsii	865	865	0.96	0.0	99.79%	514	NR_136119.1
Alternaria cerealis CBS 119544 ITS region; from TYPE material	Alternaria cerealis	865	865	0.96	0.0	99.79%	514	NR_136117.1
Alternaria iridiaustralis CBS 118486 ITS region; from TYPE material	Alternaria iridiaustralis	861	861	0.96	0.0	99.58%	515	NR_136120.1
Alternaria betae-kenyensis CBS 118810 ITS region; from TYPE material	Alternaria betae-kenyensis	859	859	0.96	0.0	99.58%	514	NR_136118.1
Alternaria doliconidium HKAS 100840 ITS region; from TYPE material	Alternaria doliconidium	835	835	0.93	0.0	99.78%	531	NR_158361.1
Alternaria prunicola MFLUCC 18-1597 ITS region; from TYPE material	Alternaria prunicola	833	833	0.96	0.0	98.73%	510	NR_172408.1
Alternaria mirabibensis CBS 146826 ITS region; from TYPE material	Alternaria mirabibensis	832	832	0.99	0.0	97.35%	566	NR_171997.1
Alternaria chlamydosporifera FMR 17360 ITS region; from TYPE material	Alternaria chlamydosporifera	811	811	1	0.0	96.55%	535	NR_166228.1
Nucleotide collection (TEF1a)
Description	Scientific Name	Max Score	Total Score	Query Cover	E value	Per. Ident	Acc. Len	Accession
Alternaria tenuissima isolate BAT3 translation elongation factor 1a (TEF alpha) gene, partial cds	Alternaria tenuissima	998	998	1	0.0	100.00%	963	MN078931.1
Alternaria alternata isolate 15LF2-1 translation elongation factor 1-alpha gene, partial cds	Alternaria alternata	998	998	1	0.0	100.00%	616	MN258358.1
Alternaria alternata isolate 15SF2-1 translation elongation factor 1-alpha gene, partial cds	Alternaria alternata	998	998	1	0.0	100.00%	584	MN258356.1
Alternaria alternata isolate 32SF1-2 translation elongation factor 1-alpha (tef1a) gene, partial cds	Alternaria alternata	998	998	1	0.0	100.00%	619	MN267762.1
Alternaria maritima isolate JYM-01 translation elongation factor-1 gene, partial cds	Alternaria maritima	998	998	1	0.0	100.00%	804	MK421633.1
Alternaria alternata translation elongation factor 1-alpha (tef1) gene, partial cds	Alternaria alternata	998	998	1	0.0	100.00%	1012	MK340863.1
Alternaria alternata strain ATCC 6663 translation elongation factor 1-alpha (EF1a) gene, partial cds	Alternaria alternata	998	998	1	0.0	100.00%	895	KU933426.1
Alternaria alternata elongation factor-1a mRNA	Alternaria alternata	998	998	1	0.0	100.00%	1926	XM_018536149.1
Alternaria sp. UASWS1497 translation elongation factor-1 alpha gene, partial cds	Alternaria sp. UASWS1497	998	998	1	0.0	100.00%	1034	KU301236.1
Nucleotide collection (ITS)
Description	Scientific Name	Max Score	Total Score	Query Cover	E value	Per. Ident	Acc. Len	Accession
Alternaria alternata isolate ScA076 small subunit ribosomal RNA gene, partial sequence; internal transcribed spacer 1, 5.8S ribosomal RNA gene, and internal transcribed spacer 2, complete sequence; and large subunit ribosomal RNA gene, partial sequence	Alternaria alternata	905	905	1	0.0	100.00%	733	ON796496.1
Alternaria alternata isolate ScA056 small subunit ribosomal RNA gene, partial sequence; internal transcribed spacer 1, 5.8S ribosomal RNA gene, and internal transcribed spacer 2, complete sequence; and large subunit ribosomal RNA gene, partial sequence	Alternaria alternata	905	905	1	0.0	100.00%	727	ON796495.1
Alternaria alternata isolate ScA047 small subunit ribosomal RNA gene, partial sequence; internal transcribed spacer 1, 5.8S ribosomal RNA gene, and internal transcribed spacer 2, complete sequence; and large subunit ribosomal RNA gene, partial sequence	Alternaria alternata	905	905	1	0.0	100.00%	721	ON796494.1
Alternaria tenuissima isolate ScA079 small subunit ribosomal RNA gene, partial sequence; internal transcribed spacer 1, 5.8S ribosomal RNA gene, and internal transcribed spacer 2, complete sequence; and large subunit ribosomal RNA gene, partial sequence	Alternaria tenuissima	905	905	1	0.0	100.00%	708	ON796493.1
Alternaria tenuissima isolate ScA075 small subunit ribosomal RNA gene, partial sequence; internal transcribed spacer 1, 5.8S ribosomal RNA gene, and internal transcribed spacer 2, complete sequence; and large subunit ribosomal RNA gene, partial sequence	Alternaria tenuissima	905	905	1	0.0	100.00%	740	ON796492.1
Alternaria tenuissima isolate ScA057 small subunit ribosomal RNA gene, partial sequence; internal transcribed spacer 1, 5.8S ribosomal RNA gene, and internal transcribed spacer 2, complete sequence; and large subunit ribosomal RNA gene, partial sequence	Alternaria tenuissima	905	905	1	0.0	100.00%	710	ON796491.1
Alternaria tenuissima isolate ScA054 small subunit ribosomal RNA gene, partial sequence; internal transcribed spacer 1, 5.8S ribosomal RNA gene, and internal transcribed spacer 2, complete sequence; and large subunit ribosomal RNA gene, partial sequence	Alternaria tenuissima	905	905	1	0.0	100.00%	710	ON796490.1
Alternaria tenuissima isolate ScA053 small subunit ribosomal RNA gene, partial sequence; internal transcribed spacer 1, 5.8S ribosomal RNA gene, and internal transcribed spacer 2, complete sequence; and large subunit ribosomal RNA gene, partial sequence	Alternaria tenuissima	905	905	1	0.0	100.00%	724	ON796489.1
Alternaria tenuissima isolate ScA046 small subunit ribosomal RNA gene, partial sequence; internal transcribed spacer 1, 5.8S ribosomal RNA gene, and internal transcribed spacer 2, complete sequence; and large subunit ribosomal RNA gene, partial sequence	Alternaria tenuissima	905	905	1	0.0	100.00%	571	ON796488.1
Alternaria alternata isolate A1 internal transcribed spacer 1, partial sequence; 5.8S ribosomal RNA gene and internal transcribed spacer 2, complete sequence; and large subunit ribosomal RNA gene, partial sequence	Alternaria alternata	905	905	1	0.0	100.00%	533	ON795987.1
